# Supplementary material for: A framework for group-wise summarization and comparison of chromatin state annotations
Source: Bioinformatics. 2022 Nov 7;39(1):btac722. doi: 10.1093/bioinformatics/btac722 (PMC9805555; doi:10.1093/bioinformatics/btac722)
Supplement: btac722_Supplementary_Data [file btac722_supplementary_data.zip]

Archive with 3 entries (2 files):
- btac722_Supplementary_Data/
- btac722_Supplementary_Data/AF1_supp_materials_for_publication.docx
- btac722_Supplementary_Data/AF2_metadata_sample.xlsx
