# Supplementary material for: A framework for group-wise summarization and comparison of chromatin state annotations
Source: Bioinformatics. 2022 Nov 7;39(1):btac722. doi: 10.1093/bioinformatics/btac722 (PMC9805555; doi:10.1093/bioinformatics/btac722)
Supplement: btac722_Supplementary_Data [file btac722_supplementary_data.zip › btac722_Supplementary_Data/AF2_metadata_sample.xlsx]

## Sheet: roadmap
Table showing the samples' metadata for 11 groups from Roadmap Epigenomics
EID	group_for_CSREP	download_link	GROUP	COLOR	Epigenome Mnemonic	ANATOMY	TYPE
E034	blood_Tcells	https://egg2.wustl.edu/roadmap/data/byFileType/chromhmmSegmentations/ChmmModels/core_K27ac/jointModel/final/E034_18_core_K27ac_segments.bed	Blood & T-cell	#55A354	BLD.CD3.PPC	BLOOD	PrimaryCell
E037	blood_Tcells	https://egg2.wustl.edu/roadmap/data/byFileType/chromhmmSegmentations/ChmmModels/core_K27ac/jointModel/final/E037_18_core_K27ac_segments.bed	Blood & T-cell	#55A354	BLD.CD4.MPC	BLOOD	PrimaryCell
E038	blood_Tcells	https://egg2.wustl.edu/roadmap/data/byFileType/chromhmmSegmentations/ChmmModels/core_K27ac/jointModel/final/E038_18_core_K27ac_segments.bed	Blood & T-cell	#55A354	BLD.CD4.NPC	BLOOD	PrimaryCell
E039	blood_Tcells	https://egg2.wustl.edu/roadmap/data/byFileType/chromhmmSegmentations/ChmmModels/core_K27ac/jointModel/final/E039_18_core_K27ac_segments.bed	Blood & T-cell	#55A354	BLD.CD4.CD25M.CD45RA.NPC	BLOOD	PrimaryCell
E040	blood_Tcells	https://egg2.wustl.edu/roadmap/data/byFileType/chromhmmSegmentations/ChmmModels/core_K27ac/jointModel/final/E040_18_core_K27ac_segments.bed	Blood & T-cell	#55A354	BLD.CD4.CD25M.CD45RO.MPC	BLOOD	PrimaryCell
E041	blood_Tcells	https://egg2.wustl.edu/roadmap/data/byFileType/chromhmmSegmentations/ChmmModels/core_K27ac/jointModel/final/E041_18_core_K27ac_segments.bed	Blood & T-cell	#55A354	BLD.CD4.CD25M.IL17M.PL.TPC	BLOOD	PrimaryCell
E042	blood_Tcells	https://egg2.wustl.edu/roadmap/data/byFileType/chromhmmSegmentations/ChmmModels/core_K27ac/jointModel/final/E042_18_core_K27ac_segments.bed	Blood & T-cell	#55A354	BLD.CD4.CD25M.IL17P.PL.TPC	BLOOD	PrimaryCell
E043	blood_Tcells	https://egg2.wustl.edu/roadmap/data/byFileType/chromhmmSegmentations/ChmmModels/core_K27ac/jointModel/final/E043_18_core_K27ac_segments.bed	Blood & T-cell	#55A354	BLD.CD4.CD25M.TPC	BLOOD	PrimaryCell
E044	blood_Tcells	https://egg2.wustl.edu/roadmap/data/byFileType/chromhmmSegmentations/ChmmModels/core_K27ac/jointModel/final/E044_18_core_K27ac_segments.bed	Blood & T-cell	#55A354	BLD.CD4.CD25.CD127M.TREGPC	BLOOD	PrimaryCell
E045	blood_Tcells	https://egg2.wustl.edu/roadmap/data/byFileType/chromhmmSegmentations/ChmmModels/core_K27ac/jointModel/final/E045_18_core_K27ac_segments.bed	Blood & T-cell	#55A354	BLD.CD4.CD25I.CD127.TMEMPC	BLOOD	PrimaryCell
E047	blood_Tcells	https://egg2.wustl.edu/roadmap/data/byFileType/chromhmmSegmentations/ChmmModels/core_K27ac/jointModel/final/E047_18_core_K27ac_segments.bed	Blood & T-cell	#55A354	BLD.CD8.NPC	BLOOD	PrimaryCell
E048	blood_Tcells	https://egg2.wustl.edu/roadmap/data/byFileType/chromhmmSegmentations/ChmmModels/core_K27ac/jointModel/final/E048_18_core_K27ac_segments.bed	Blood & T-cell	#55A354	BLD.CD8.MPC	BLOOD	PrimaryCell
E067	Brain	https://egg2.wustl.edu/roadmap/data/byFileType/chromhmmSegmentations/ChmmModels/core_K27ac/jointModel/final/E067_18_core_K27ac_segments.bed	Brain	#C5912B	BRN.ANG.GYR	BRAIN	PrimaryTissue
E068	Brain	https://egg2.wustl.edu/roadmap/data/byFileType/chromhmmSegmentations/ChmmModels/core_K27ac/jointModel/final/E068_18_core_K27ac_segments.bed	Brain	#C5912B	BRN.ANT.CAUD	BRAIN	PrimaryTissue
E069	Brain	https://egg2.wustl.edu/roadmap/data/byFileType/chromhmmSegmentations/ChmmModels/core_K27ac/jointModel/final/E069_18_core_K27ac_segments.bed	Brain	#C5912B	BRN.CING.GYR	BRAIN	PrimaryTissue
E071	Brain	https://egg2.wustl.edu/roadmap/data/byFileType/chromhmmSegmentations/ChmmModels/core_K27ac/jointModel/final/E071_18_core_K27ac_segments.bed	Brain	#C5912B	BRN.HIPP.MID	BRAIN	PrimaryTissue
E072	Brain	https://egg2.wustl.edu/roadmap/data/byFileType/chromhmmSegmentations/ChmmModels/core_K27ac/jointModel/final/E072_18_core_K27ac_segments.bed	Brain	#C5912B	BRN.INF.TMP	BRAIN	PrimaryTissue
E073	Brain	https://egg2.wustl.edu/roadmap/data/byFileType/chromhmmSegmentations/ChmmModels/core_K27ac/jointModel/final/E073_18_core_K27ac_segments.bed	Brain	#C5912B	BRN.DL.PRFRNTL.CRTX	BRAIN	PrimaryTissue
E074	Brain	https://egg2.wustl.edu/roadmap/data/byFileType/chromhmmSegmentations/ChmmModels/core_K27ac/jointModel/final/E074_18_core_K27ac_segments.bed	Brain	#C5912B	BRN.SUB.NIG	BRAIN	PrimaryTissue
E075	Digestive	https://egg2.wustl.edu/roadmap/data/byFileType/chromhmmSegmentations/ChmmModels/core_K27ac/jointModel/final/E075_18_core_K27ac_segments.bed	Digestive	#C58DAA	GI.CLN.MUC	GI_COLON	PrimaryTissue
E079	Digestive	https://egg2.wustl.edu/roadmap/data/byFileType/chromhmmSegmentations/ChmmModels/core_K27ac/jointModel/final/E079_18_core_K27ac_segments.bed	Digestive	#C58DAA	GI.ESO	GI_ESOPHAGUS	PrimaryTissue
E084	Digestive	https://egg2.wustl.edu/roadmap/data/byFileType/chromhmmSegmentations/ChmmModels/core_K27ac/jointModel/final/E084_18_core_K27ac_segments.bed	Digestive	#C58DAA	GI.L.INT.FET	GI_INTESTINE	PrimaryTissue
E085	Digestive	https://egg2.wustl.edu/roadmap/data/byFileType/chromhmmSegmentations/ChmmModels/core_K27ac/jointModel/final/E085_18_core_K27ac_segments.bed	Digestive	#C58DAA	GI.S.INT.FET	GI_INTESTINE	PrimaryTissue
E092	Digestive	https://egg2.wustl.edu/roadmap/data/byFileType/chromhmmSegmentations/ChmmModels/core_K27ac/jointModel/final/E092_18_core_K27ac_segments.bed	Digestive	#C58DAA	GI.STMC.FET	GI_STOMACH	PrimaryTissue
E094	Digestive	https://egg2.wustl.edu/roadmap/data/byFileType/chromhmmSegmentations/ChmmModels/core_K27ac/jointModel/final/E094_18_core_K27ac_segments.bed	Digestive	#C58DAA	GI.STMC.GAST	GI_STOMACH	PrimaryTissue
E101	Digestive	https://egg2.wustl.edu/roadmap/data/byFileType/chromhmmSegmentations/ChmmModels/core_K27ac/jointModel/final/E101_18_core_K27ac_segments.bed	Digestive	#C58DAA	GI.RECT.MUC.29	GI_RECTUM	PrimaryTissue
E102	Digestive	https://egg2.wustl.edu/roadmap/data/byFileType/chromhmmSegmentations/ChmmModels/core_K27ac/jointModel/final/E102_18_core_K27ac_segments.bed	Digestive	#C58DAA	GI.RECT.MUC.31	GI_RECTUM	PrimaryTissue
E106	Digestive	https://egg2.wustl.edu/roadmap/data/byFileType/chromhmmSegmentations/ChmmModels/core_K27ac/jointModel/final/E106_18_core_K27ac_segments.bed	Digestive	#C58DAA	GI.CLN.SIG	GI_COLON	PrimaryTissue
E109	Digestive	https://egg2.wustl.edu/roadmap/data/byFileType/chromhmmSegmentations/ChmmModels/core_K27ac/jointModel/final/E109_18_core_K27ac_segments.bed	Digestive	#C58DAA	GI.S.INT	GI_INTESTINE	PrimaryTissue
E055	Epithelial	https://egg2.wustl.edu/roadmap/data/byFileType/chromhmmSegmentations/ChmmModels/core_K27ac/jointModel/final/E055_18_core_K27ac_segments.bed	Epithelial	#FF9D0C	SKIN.PEN.FRSK.FIB.01	SKIN	PrimaryCulture
E056	Epithelial	https://egg2.wustl.edu/roadmap/data/byFileType/chromhmmSegmentations/ChmmModels/core_K27ac/jointModel/final/E056_18_core_K27ac_segments.bed	Epithelial	#FF9D0C	SKIN.PEN.FRSK.FIB.02	SKIN	PrimaryCulture
E058	Epithelial	https://egg2.wustl.edu/roadmap/data/byFileType/chromhmmSegmentations/ChmmModels/core_K27ac/jointModel/final/E058_18_core_K27ac_segments.bed	Epithelial	#FF9D0C	SKIN.PEN.FRSK.KER.03	SKIN	PrimaryCulture
E059	Epithelial	https://egg2.wustl.edu/roadmap/data/byFileType/chromhmmSegmentations/ChmmModels/core_K27ac/jointModel/final/E059_18_core_K27ac_segments.bed	Epithelial	#FF9D0C	SKIN.PEN.FRSK.MEL.01	SKIN	PrimaryCulture
E061	Epithelial	https://egg2.wustl.edu/roadmap/data/byFileType/chromhmmSegmentations/ChmmModels/core_K27ac/jointModel/final/E061_18_core_K27ac_segments.bed	Epithelial	#FF9D0C	SKIN.PEN.FRSK.MEL.03	SKIN	PrimaryCulture
E003	ESC	https://egg2.wustl.edu/roadmap/data/byFileType/chromhmmSegmentations/ChmmModels/core_K27ac/jointModel/final/E003_18_core_K27ac_segments.bed	ESC	#924965	ESC.H1	ESC	PrimaryCulture
E008	ESC	https://egg2.wustl.edu/roadmap/data/byFileType/chromhmmSegmentations/ChmmModels/core_K27ac/jointModel/final/E008_18_core_K27ac_segments.bed	ESC	#924965	ESC.H9	ESC	PrimaryCulture
E014	ESC	https://egg2.wustl.edu/roadmap/data/byFileType/chromhmmSegmentations/ChmmModels/core_K27ac/jointModel/final/E014_18_core_K27ac_segments.bed	ESC	#924965	ESC.HUES48	ESC	PrimaryCulture
E015	ESC	https://egg2.wustl.edu/roadmap/data/byFileType/chromhmmSegmentations/ChmmModels/core_K27ac/jointModel/final/E015_18_core_K27ac_segments.bed	ESC	#924965	ESC.HUES6	ESC	PrimaryCulture
E016	ESC	https://egg2.wustl.edu/roadmap/data/byFileType/chromhmmSegmentations/ChmmModels/core_K27ac/jointModel/final/E016_18_core_K27ac_segments.bed	ESC	#924965	ESC.HUES64	ESC	PrimaryCulture
E004	ES_deriv	https://egg2.wustl.edu/roadmap/data/byFileType/chromhmmSegmentations/ChmmModels/core_K27ac/jointModel/final/E004_18_core_K27ac_segments.bed	ES-deriv	#4178AE	ESDR.H1.BMP4.MESO	ESC_DERIVED	ESCDerived
E005	ES_deriv	https://egg2.wustl.edu/roadmap/data/byFileType/chromhmmSegmentations/ChmmModels/core_K27ac/jointModel/final/E005_18_core_K27ac_segments.bed	ES-deriv	#4178AE	ESDR.H1.BMP4.TROP	ESC_DERIVED	ESCDerived
E006	ES_deriv	https://egg2.wustl.edu/roadmap/data/byFileType/chromhmmSegmentations/ChmmModels/core_K27ac/jointModel/final/E006_18_core_K27ac_segments.bed	ES-deriv	#4178AE	ESDR.H1.MSC	ESC_DERIVED	ESCDerived
E007	ES_deriv	https://egg2.wustl.edu/roadmap/data/byFileType/chromhmmSegmentations/ChmmModels/core_K27ac/jointModel/final/E007_18_core_K27ac_segments.bed	ES-deriv	#4178AE	ESDR.H1.NEUR.PROG	ESC_DERIVED	ESCDerived
E011	ES_deriv	https://egg2.wustl.edu/roadmap/data/byFileType/chromhmmSegmentations/ChmmModels/core_K27ac/jointModel/final/E011_18_core_K27ac_segments.bed	ES-deriv	#4178AE	ESDR.CD184.ENDO	ESC_DERIVED	ESCDerived
E012	ES_deriv	https://egg2.wustl.edu/roadmap/data/byFileType/chromhmmSegmentations/ChmmModels/core_K27ac/jointModel/final/E012_18_core_K27ac_segments.bed	ES-deriv	#4178AE	ESDR.CD56.ECTO	ESC_DERIVED	ESCDerived
E013	ES_deriv	https://egg2.wustl.edu/roadmap/data/byFileType/chromhmmSegmentations/ChmmModels/core_K27ac/jointModel/final/E013_18_core_K27ac_segments.bed	ES-deriv	#4178AE	ESDR.CD56.MESO	ESC_DERIVED	ESCDerived
E095	Heart	https://egg2.wustl.edu/roadmap/data/byFileType/chromhmmSegmentations/ChmmModels/core_K27ac/jointModel/final/E095_18_core_K27ac_segments.bed	Heart	#D56F80	HRT.VENT.L	HEART	PrimaryTissue
E104	Heart	https://egg2.wustl.edu/roadmap/data/byFileType/chromhmmSegmentations/ChmmModels/core_K27ac/jointModel/final/E104_18_core_K27ac_segments.bed	Heart	#D56F80	HRT.ATR.R	HEART	PrimaryTissue
E105	Heart	https://egg2.wustl.edu/roadmap/data/byFileType/chromhmmSegmentations/ChmmModels/core_K27ac/jointModel/final/E105_18_core_K27ac_segments.bed	Heart	#D56F80	HRT.VNT.R	HEART	PrimaryTissue
E029	HSC_Bcells	https://egg2.wustl.edu/roadmap/data/byFileType/chromhmmSegmentations/ChmmModels/core_K27ac/jointModel/final/E029_18_core_K27ac_segments.bed	HSC & B-cell	#678C69	BLD.CD14.PC	BLOOD	PrimaryCell
E032	HSC_Bcells	https://egg2.wustl.edu/roadmap/data/byFileType/chromhmmSegmentations/ChmmModels/core_K27ac/jointModel/final/E032_18_core_K27ac_segments.bed	HSC & B-cell	#678C69	BLD.CD19.PPC	BLOOD	PrimaryCell
E046	HSC_Bcells	https://egg2.wustl.edu/roadmap/data/byFileType/chromhmmSegmentations/ChmmModels/core_K27ac/jointModel/final/E046_18_core_K27ac_segments.bed	HSC & B-cell	#678C69	BLD.CD56.PC	BLOOD	PrimaryCell
E019	iPSC	https://egg2.wustl.edu/roadmap/data/byFileType/chromhmmSegmentations/ChmmModels/core_K27ac/jointModel/final/E019_18_core_K27ac_segments.bed	iPSC	#69608A	IPSC.18	IPSC	PrimaryCulture
E020	iPSC	https://egg2.wustl.edu/roadmap/data/byFileType/chromhmmSegmentations/ChmmModels/core_K27ac/jointModel/final/E020_18_core_K27ac_segments.bed	iPSC	#69608A	IPSC.20B	IPSC	PrimaryCulture
E021	iPSC	https://egg2.wustl.edu/roadmap/data/byFileType/chromhmmSegmentations/ChmmModels/core_K27ac/jointModel/final/E021_18_core_K27ac_segments.bed	iPSC	#69608A	IPSC.DF.6.9	IPSC	PrimaryCulture
E022	iPSC	https://egg2.wustl.edu/roadmap/data/byFileType/chromhmmSegmentations/ChmmModels/core_K27ac/jointModel/final/E022_18_core_K27ac_segments.bed	iPSC	#69608A	IPSC.DF.19.11	IPSC	PrimaryCulture
E089	Muscle	https://egg2.wustl.edu/roadmap/data/byFileType/chromhmmSegmentations/ChmmModels/core_K27ac/jointModel/final/E089_18_core_K27ac_segments.bed	Muscle	#C2655D	MUS.TRNK.FET	MUSCLE	PrimaryTissue
E090	Muscle	https://egg2.wustl.edu/roadmap/data/byFileType/chromhmmSegmentations/ChmmModels/core_K27ac/jointModel/final/E090_18_core_K27ac_segments.bed	Muscle	#C2655D	MUS.LEG.FET	MUSCLE_LEG	PrimaryTissue
E100	Muscle	https://egg2.wustl.edu/roadmap/data/byFileType/chromhmmSegmentations/ChmmModels/core_K27ac/jointModel/final/E100_18_core_K27ac_segments.bed	Muscle	#C2655D	MUS.PSOAS	MUSCLE	PrimaryTissue
E108	Muscle	https://egg2.wustl.edu/roadmap/data/byFileType/chromhmmSegmentations/ChmmModels/core_K27ac/jointModel/final/E108_18_core_K27ac_segments.bed	Muscle	#C2655D	MUS.SKLT.F	MUSCLE	PrimaryTissue
E076	Smooth_Muscle	https://egg2.wustl.edu/roadmap/data/byFileType/chromhmmSegmentations/ChmmModels/core_K27ac/jointModel/final/E076_18_core_K27ac_segments.bed	Sm. Muscle	#F182BC	GI.CLN.SM.MUS	GI_COLON	PrimaryTissue
E078	Smooth_Muscle	https://egg2.wustl.edu/roadmap/data/byFileType/chromhmmSegmentations/ChmmModels/core_K27ac/jointModel/final/E078_18_core_K27ac_segments.bed	Sm. Muscle	#F182BC	GI.DUO.SM.MUS	GI_DUODENUM	PrimaryTissue
E103	Smooth_Muscle	https://egg2.wustl.edu/roadmap/data/byFileType/chromhmmSegmentations/ChmmModels/core_K27ac/jointModel/final/E103_18_core_K27ac_segments.bed	Sm. Muscle	#F182BC	GI.RECT.SM.MUS	GI_RECTUM	PrimaryTissue
E111	Smooth_Muscle	https://egg2.wustl.edu/roadmap/data/byFileType/chromhmmSegmentations/ChmmModels/core_K27ac/jointModel/final/E111_18_core_K27ac_segments.bed	Sm. Muscle	#F182BC	GI.STMC.MUS	GI_STOMACH	PrimaryTissue

## Sheet: epimap
Table showing the samples' metadata for 75 groups from Epimap
BSSID	group_for_CSREP	download_link	Epimap Group	Secondary	Extended Info	MNEMONIC	Lifestage	Lifestage	Sex	Type	Project	SampleName
BSS00043	ADIP.TISSUE	https://personal.broadinstitute.org/cboix/epimap/ChromHMM/observed_aux_18_hg19/CALLS/BSS00043_18_CALLS_segments.bed.gz	Adipose		ADIPOSE TISSUE	ADIP.TISSUE	adult	adult	male	tissue	Roadmap	adipose_tissue_male_adult_(34_years)
BSS01665	ADIP.TISSUE	https://personal.broadinstitute.org/cboix/epimap/ChromHMM/observed_aux_18_hg19/CALLS/BSS01665_18_CALLS_segments.bed.gz	Adipose		ADIPOSE TISSUE	ADIP.TISSUE	adult	adult	female	tissue	Roadmap	subcutaneous_abdominal_adipose_tissue_nuclear_fraction_female_adult_(25_years)
BSS01666	ADIP.TISSUE	https://personal.broadinstitute.org/cboix/epimap/ChromHMM/observed_aux_18_hg19/CALLS/BSS01666_18_CALLS_segments.bed.gz	Adipose		ADIPOSE TISSUE	ADIP.TISSUE	adult	adult	female	tissue	Roadmap	subcutaneous_abdominal_adipose_tissue_nuclear_fraction_female_adult_(41_year)
BSS01668	ADIP.TISSUE	https://personal.broadinstitute.org/cboix/epimap/ChromHMM/observed_aux_18_hg19/CALLS/BSS01668_18_CALLS_segments.bed.gz	Adipose		ADIPOSE TISSUE	ADIP.TISSUE	adult	adult	female	tissue	Roadmap	subcutaneous_abdominal_adipose_tissue_nuclear_fraction_female_adult_(59_years)
BSS01669	ADIP.TISSUE	https://personal.broadinstitute.org/cboix/epimap/ChromHMM/observed_aux_18_hg19/CALLS/BSS01669_18_CALLS_segments.bed.gz	Adipose		ADIPOSE TISSUE	ADIP.TISSUE	adult	adult	female	tissue	Roadmap	subcutaneous_abdominal_adipose_tissue_nuclear_fraction_female_adult_(81_year)
BSS01667	ADIP.TISSUE	https://personal.broadinstitute.org/cboix/epimap/ChromHMM/observed_aux_18_hg19/CALLS/BSS01667_18_CALLS_segments.bed.gz	Adipose		ADIPOSE TISSUE	ADIP.TISSUE	adult	adult	female	tissue	Roadmap	subcutaneous_abdominal_adipose_tissue_nuclear_fraction_female_adult_(49_years)
BSS00188	BLD.CD4T	https://personal.broadinstitute.org/cboix/epimap/ChromHMM/observed_aux_18_hg19/CALLS/BSS00188_18_CALLS_segments.bed.gz	Blood & T-cell		CD4 T CELL	BLD.CD4T	adult	adult	female	primary cell	Roadmap	CD4-positive,_alpha-beta_T_cell_female_adult_(33_years)
BSS00189	BLD.CD4T	https://personal.broadinstitute.org/cboix/epimap/ChromHMM/observed_aux_18_hg19/CALLS/BSS00189_18_CALLS_segments.bed.gz	Blood & T-cell		CD4 T CELL	BLD.CD4T	adult	adult	male	primary cell	Roadmap	CD4-positive,_alpha-beta_T_cell_male_adult_(21_year)
BSS00190	BLD.CD4T	https://personal.broadinstitute.org/cboix/epimap/ChromHMM/observed_aux_18_hg19/CALLS/BSS00190_18_CALLS_segments.bed.gz	Blood & T-cell		CD4 T CELL	BLD.CD4T	adult	adult	male	primary cell	Roadmap	CD4-positive,_alpha-beta_T_cell_male_adult_(37_years)
BSS00195	BLD.CD8T	https://personal.broadinstitute.org/cboix/epimap/ChromHMM/observed_aux_18_hg19/CALLS/BSS00195_18_CALLS_segments.bed.gz	Blood & T-cell		CD8 T CELL	BLD.CD8T	adult	adult	female	primary cell	Roadmap	CD8-positive,_alpha-beta_T_cell_female_adult_(33_years)
BSS00196	BLD.CD8T	https://personal.broadinstitute.org/cboix/epimap/ChromHMM/observed_aux_18_hg19/CALLS/BSS00196_18_CALLS_segments.bed.gz	Blood & T-cell		CD8 T CELL	BLD.CD8T	adult	adult	female	primary cell	Roadmap	CD8-positive,_alpha-beta_T_cell_female_adult_(34_years)
BSS00198	BLD.CD8T	https://personal.broadinstitute.org/cboix/epimap/ChromHMM/observed_aux_18_hg19/CALLS/BSS00198_18_CALLS_segments.bed.gz	Blood & T-cell		CD8 T CELL	BLD.CD8T	adult	adult	male	primary cell	Roadmap	CD8-positive,_alpha-beta_T_cell_male_adult_(28_years)
BSS00200	BLD.CD8T	https://personal.broadinstitute.org/cboix/epimap/ChromHMM/observed_aux_18_hg19/CALLS/BSS00200_18_CALLS_segments.bed.gz	Blood & T-cell		CD8 T CELL	BLD.CD8T	adult	adult	male	primary cell	Roadmap	CD8-positive,_alpha-beta_T_cell_male_adult_(37_years)
BSS00197	BLD.CD8T	https://personal.broadinstitute.org/cboix/epimap/ChromHMM/observed_aux_18_hg19/CALLS/BSS00197_18_CALLS_segments.bed.gz	Blood & T-cell		CD8 T CELL	BLD.CD8T	adult	adult	male	primary cell	Roadmap	CD8-positive,_alpha-beta_T_cell_male_adult_(21_year)
BSS01420	BLD.MONONUC	https://personal.broadinstitute.org/cboix/epimap/ChromHMM/observed_aux_18_hg19/CALLS/BSS01420_18_CALLS_segments.bed.gz	Blood & T-cell		MONONUCLEAR CELL	BLD.MONONUC	adult	adult	male	primary cell	Roadmap	peripheral_blood_mononuclear_cell_male_adult_(27_years)
BSS01421	BLD.MONONUC	https://personal.broadinstitute.org/cboix/epimap/ChromHMM/observed_aux_18_hg19/CALLS/BSS01421_18_CALLS_segments.bed.gz	Blood & T-cell		MONONUCLEAR CELL	BLD.MONONUC	adult	adult	male	primary cell	Roadmap	peripheral_blood_mononuclear_cell_male_adult_(28_years)
BSS01419	BLD.MONONUC	https://personal.broadinstitute.org/cboix/epimap/ChromHMM/observed_aux_18_hg19/CALLS/BSS01419_18_CALLS_segments.bed.gz	Blood & T-cell		MONONUCLEAR CELL	BLD.MONONUC	adult	adult	female	primary cell	Roadmap	peripheral_blood_mononuclear_cell_female_adult_(28_years)
BSS01423	BLD.MONONUC	https://personal.broadinstitute.org/cboix/epimap/ChromHMM/observed_aux_18_hg19/CALLS/BSS01423_18_CALLS_segments.bed.gz	Blood & T-cell		MONONUCLEAR CELL	BLD.MONONUC	adult	adult	male	primary cell	Roadmap	peripheral_blood_mononuclear_cell_male_adult_(32_years)
BSS01424	BLD.MONONUC	https://personal.broadinstitute.org/cboix/epimap/ChromHMM/observed_aux_18_hg19/CALLS/BSS01424_18_CALLS_segments.bed.gz	Blood & T-cell		MONONUCLEAR CELL	BLD.MONONUC	adult	adult	male	primary cell	Roadmap	peripheral_blood_mononuclear_cell_male_adult_(39_years)
BSS01688	BLD.T	https://personal.broadinstitute.org/cboix/epimap/ChromHMM/observed_aux_18_hg19/CALLS/BSS01688_18_CALLS_segments.bed.gz	Blood & T-cell		T CELL	BLD.T	adult	adult	male	primary cell	Roadmap	T-cell_male_adult_(36_years)
BSS01687	BLD.T	https://personal.broadinstitute.org/cboix/epimap/ChromHMM/observed_aux_18_hg19/CALLS/BSS01687_18_CALLS_segments.bed.gz	Blood & T-cell		T CELL	BLD.T	adult	adult	male	primary cell	Roadmap	T-cell_male_adult_(21_year)
BSS01689	BLD.T	https://personal.broadinstitute.org/cboix/epimap/ChromHMM/observed_aux_18_hg19/CALLS/BSS01689_18_CALLS_segments.bed.gz	Blood & T-cell		T CELL	BLD.T	adult	adult	male	primary cell	Roadmap	T-cell_male_adult_(37_years)
BSS00084	BONE.EMB	https://personal.broadinstitute.org/cboix/epimap/ChromHMM/observed_aux_18_hg19/CALLS/BSS00084_18_CALLS_segments.bed.gz	Bone		BONE ARM	BONE.EMB.ARM	embryonic	embryonic	male	tissue	ENCODE	arm_bone_male_embryo_(81_day)
BSS00330	BONE.EMB	https://personal.broadinstitute.org/cboix/epimap/ChromHMM/observed_aux_18_hg19/CALLS/BSS00330_18_CALLS_segments.bed.gz	Bone		BONE FEMUR	BONE.EMB.FEMUR	embryonic	embryonic	female	tissue	ENCODE	femur_female_embryo_(98_days)
BSS01154	BONE.EMB	https://personal.broadinstitute.org/cboix/epimap/ChromHMM/observed_aux_18_hg19/CALLS/BSS01154_18_CALLS_segments.bed.gz	Bone		BONE LEG	BONE.EMB.LEG	embryonic	embryonic	male	tissue	ENCODE	leg_bone_male_embryo_(81_day)
BSS00135	BRN.EMB.BRN	https://personal.broadinstitute.org/cboix/epimap/ChromHMM/observed_aux_18_hg19/CALLS/BSS00135_18_CALLS_segments.bed.gz	Brain		BRAIN	BRN.EMB.BRN	embryonic	embryonic	female	tissue	Roadmap	brain_female_embryo_(85_days)
BSS00136	BRN.EMB.BRN	https://personal.broadinstitute.org/cboix/epimap/ChromHMM/observed_aux_18_hg19/CALLS/BSS00136_18_CALLS_segments.bed.gz	Brain		BRAIN	BRN.EMB.BRN	embryonic	embryonic	female	tissue	Roadmap	brain_female_embryo_(96_days)
BSS00129	BRN.EMB.BRN	https://personal.broadinstitute.org/cboix/epimap/ChromHMM/observed_aux_18_hg19/CALLS/BSS00129_18_CALLS_segments.bed.gz	Brain		BRAIN	BRN.EMB.BRN	embryonic	embryonic	female	tissue	Roadmap	brain_female_embryo_(105_days)
BSS00130	BRN.EMB.BRN	https://personal.broadinstitute.org/cboix/epimap/ChromHMM/observed_aux_18_hg19/CALLS/BSS00130_18_CALLS_segments.bed.gz	Brain		BRAIN	BRN.EMB.BRN	embryonic	embryonic	female	tissue	Roadmap	brain_female_embryo_(109_days)
BSS00131	BRN.EMB.BRN	https://personal.broadinstitute.org/cboix/epimap/ChromHMM/observed_aux_18_hg19/CALLS/BSS00131_18_CALLS_segments.bed.gz	Brain		BRAIN	BRN.EMB.BRN	embryonic	embryonic	female	tissue	Roadmap	brain_female_embryo_(117_days)
BSS00133	BRN.EMB.BRN	https://personal.broadinstitute.org/cboix/epimap/ChromHMM/observed_aux_18_hg19/CALLS/BSS00133_18_CALLS_segments.bed.gz	Brain		BRAIN	BRN.EMB.BRN	embryonic	embryonic	female	tissue	Roadmap	brain_female_embryo_(142_days)
BSS00138	BRN.EMB.BRN	https://personal.broadinstitute.org/cboix/epimap/ChromHMM/observed_aux_18_hg19/CALLS/BSS00138_18_CALLS_segments.bed.gz	Brain		BRAIN	BRN.EMB.BRN	embryonic	embryonic	male	tissue	Roadmap	brain_male_embryo_(101_day)
BSS00139	BRN.EMB.BRN	https://personal.broadinstitute.org/cboix/epimap/ChromHMM/observed_aux_18_hg19/CALLS/BSS00139_18_CALLS_segments.bed.gz	Brain		BRAIN	BRN.EMB.BRN	embryonic	embryonic	male	tissue	Roadmap	brain_male_embryo_(104_days)
BSS00140	BRN.EMB.BRN	https://personal.broadinstitute.org/cboix/epimap/ChromHMM/observed_aux_18_hg19/CALLS/BSS00140_18_CALLS_segments.bed.gz	Brain		BRAIN	BRN.EMB.BRN	embryonic	embryonic	male	tissue	ENCODE	brain_male_embryo_(105_days)
BSS00142	BRN.EMB.BRN	https://personal.broadinstitute.org/cboix/epimap/ChromHMM/observed_aux_18_hg19/CALLS/BSS00142_18_CALLS_segments.bed.gz	Brain		BRAIN	BRN.EMB.BRN	embryonic	embryonic	male	tissue	ENCODE	brain_male_embryo_(72_days)_and_male_embryo_(76_days)
BSS00126	BRN.EMB.BRN	https://personal.broadinstitute.org/cboix/epimap/ChromHMM/observed_aux_18_hg19/CALLS/BSS00126_18_CALLS_segments.bed.gz	Brain		BRAIN	BRN.EMB.BRN	embryonic	embryonic	male,unknown	tissue	ENCODE	brain_embryo_(56_days)_and_male_embryo_(58_days)
BSS00127	BRN.EMB.BRN	https://personal.broadinstitute.org/cboix/epimap/ChromHMM/observed_aux_18_hg19/CALLS/BSS00127_18_CALLS_segments.bed.gz	Brain		BRAIN	BRN.EMB.BRN	embryonic	embryonic	unknown	tissue	ENCODE	brain_embryo_(80_days)
BSS00125	BRN.EMB.BRN	https://personal.broadinstitute.org/cboix/epimap/ChromHMM/observed_aux_18_hg19/CALLS/BSS00125_18_CALLS_segments.bed.gz	Brain		BRAIN	BRN.EMB.BRN	embryonic	embryonic	unknown	tissue	Roadmap	brain_embryo_(112_days)
BSS00132	BRN.EMB.BRN	https://personal.broadinstitute.org/cboix/epimap/ChromHMM/observed_aux_18_hg19/CALLS/BSS00132_18_CALLS_segments.bed.gz	Brain		BRAIN	BRN.EMB.BRN	embryonic	embryonic	female	tissue	Roadmap	brain_female_embryo_(120_days)
BSS00134	BRN.EMB.BRN	https://personal.broadinstitute.org/cboix/epimap/ChromHMM/observed_aux_18_hg19/CALLS/BSS00134_18_CALLS_segments.bed.gz	Brain		BRAIN	BRN.EMB.BRN	embryonic	embryonic	female	tissue	Roadmap	brain_female_embryo_(17_weeks)
BSS00141	BRN.EMB.BRN	https://personal.broadinstitute.org/cboix/epimap/ChromHMM/observed_aux_18_hg19/CALLS/BSS00141_18_CALLS_segments.bed.gz	Brain		BRAIN	BRN.EMB.BRN	embryonic	embryonic	male	tissue	Roadmap	brain_male_embryo_(122_days)
BSS00174	BRN.CAUD.NUC	https://personal.broadinstitute.org/cboix/epimap/ChromHMM/observed_aux_18_hg19/CALLS/BSS00174_18_CALLS_segments.bed.gz	Brain		CAUDATE NUCLEUS	BRN.CAUD.NUC	adult	adult	male	tissue	ENCODE	caudate_nucleus_male_adult_(78_years)
BSS00175	BRN.CAUD.NUC	https://personal.broadinstitute.org/cboix/epimap/ChromHMM/observed_aux_18_hg19/CALLS/BSS00175_18_CALLS_segments.bed.gz	Brain		CAUDATE NUCLEUS	BRN.CAUD.NUC	adult	adult	male	tissue	Roadmap	caudate_nucleus_male_adult_(81_year)
BSS00173	BRN.CAUD.NUC	https://personal.broadinstitute.org/cboix/epimap/ChromHMM/observed_aux_18_hg19/CALLS/BSS00173_18_CALLS_segments.bed.gz	Brain		CAUDATE NUCLEUS	BRN.CAUD.NUC	adult	adult	female	tissue	Roadmap	caudate_nucleus_female_adult_(75_years)
BSS01125	BRN.HPC	https://personal.broadinstitute.org/cboix/epimap/ChromHMM/observed_aux_18_hg19/CALLS/BSS01125_18_CALLS_segments.bed.gz	Brain		HIPPOCAMPUS	BRN.HPC	adult	adult	male	tissue	Roadmap	layer_of_hippocampus_male_adult_(73_years)
BSS01126	BRN.HPC	https://personal.broadinstitute.org/cboix/epimap/ChromHMM/observed_aux_18_hg19/CALLS/BSS01126_18_CALLS_segments.bed.gz	Brain		HIPPOCAMPUS	BRN.HPC	adult	adult	male	tissue	Roadmap	layer_of_hippocampus_male_adult_(81_year)
BSS01124	BRN.HPC	https://personal.broadinstitute.org/cboix/epimap/ChromHMM/observed_aux_18_hg19/CALLS/BSS01124_18_CALLS_segments.bed.gz	Brain		HIPPOCAMPUS	BRN.HPC	adult	adult	female	tissue	Roadmap	layer_of_hippocampus_female_adult_(75_years)
BSS01208	CA.GLIOBM	https://personal.broadinstitute.org/cboix/epimap/ChromHMM/observed_aux_18_hg19/CALLS/BSS01208_18_CALLS_segments.bed.gz	Cancer	Brain	GLIOBLASTOMA	CA.GLIOBM.M059J	adult	adult	male	cell line	ENCODE	M059J
BSS00004	CA.GLIOBM	https://personal.broadinstitute.org/cboix/epimap/ChromHMM/observed_aux_18_hg19/CALLS/BSS00004_18_CALLS_segments.bed.gz	Cancer	Brain	GLIOBLASTOMA	CA.GLIOBM.A172	adult	adult	male	cell line	ENCODE	A172
BSS00482	CA.GLIOBM	https://personal.broadinstitute.org/cboix/epimap/ChromHMM/observed_aux_18_hg19/CALLS/BSS00482_18_CALLS_segments.bed.gz	Cancer	Brain	GLIOBLASTOMA	CA.GLIOBM.H54	adult	adult	female	cell line	ENCODE	H54
BSS01554	CA.NEUROBM	https://personal.broadinstitute.org/cboix/epimap/ChromHMM/observed_aux_18_hg19/CALLS/BSS01554_18_CALLS_segments.bed.gz	Cancer	Brain	NEUROBLASTOMA	CA.NEUROBM.SKNDZ	child	child	female	cell line	ENCODE	SK-N-DZ
BSS01558	CA.NEUROBM	https://personal.broadinstitute.org/cboix/epimap/ChromHMM/observed_aux_18_hg19/CALLS/BSS01558_18_CALLS_segments.bed.gz	Cancer	Brain	NEUROBLASTOMA	CA.NEUROBM.SKNDZ	child	child	female	cell line	ENCODE	SK-N-DZ_treated_with_dimethyl_sulfoxide_for_72_hours
BSS00102	CA.NEUROBM	https://personal.broadinstitute.org/cboix/epimap/ChromHMM/observed_aux_18_hg19/CALLS/BSS00102_18_CALLS_segments.bed.gz	Cancer	Brain	NEUROBLASTOMA	CA.NEUROBM.BE2C	child	child	male	cell line	ENCODE	BE2C
BSS01571	CA.NEUROBM	https://personal.broadinstitute.org/cboix/epimap/ChromHMM/observed_aux_18_hg19/CALLS/BSS01571_18_CALLS_segments.bed.gz	Cancer	Brain	NEUROBLASTOMA	CA.NEUROBM.SKNDSH	child	child	female	cell line	ENCODE	SK-N-SH_treated_with_6_mM_all-trans-retinoic_acid_for_48_hours
BSS01562	CA.NEUROBM	https://personal.broadinstitute.org/cboix/epimap/ChromHMM/observed_aux_18_hg19/CALLS/BSS01562_18_CALLS_segments.bed.gz	Cancer	Brain	NEUROBLASTOMA	CA.NEUROBM.SKNDSH	child	child	female	cell line	ENCODE	SK-N-SH
BSS01682	CA.CRC	https://personal.broadinstitute.org/cboix/epimap/ChromHMM/observed_aux_18_hg19/CALLS/BSS01682_18_CALLS_segments.bed.gz	Cancer	Digestive	COLORECTAL ADENOCARCINOMA	CA.CRC.SW480	adult	adult	male	cell line	ENCODE	SW480
BSS00708	CA.CRC	https://personal.broadinstitute.org/cboix/epimap/ChromHMM/observed_aux_18_hg19/CALLS/BSS00708_18_CALLS_segments.bed.gz	Cancer	Digestive	COLORECTAL ADENOCARCINOMA	CA.CRC.HT29	adult	adult	female	cell line	ENCODE	HT-29
BSS01179	CA.CRC	https://personal.broadinstitute.org/cboix/epimap/ChromHMM/observed_aux_18_hg19/CALLS/BSS01179_18_CALLS_segments.bed.gz	Cancer	Digestive	COLORECTAL ADENOCARCINOMA	CA.CRC.LOVO	adult	adult	male	cell line	ENCODE	LoVo
BSS00159	CA.CRC	https://personal.broadinstitute.org/cboix/epimap/ChromHMM/observed_aux_18_hg19/CALLS/BSS00159_18_CALLS_segments.bed.gz	Cancer	Digestive	COLORECTAL ADENOCARCINOMA	CA.CRC.CACO2	adult	adult	male	cell line	ENCODE	Caco-2
BSS00492	CA.CRC	https://personal.broadinstitute.org/cboix/epimap/ChromHMM/observed_aux_18_hg19/CALLS/BSS00492_18_CALLS_segments.bed.gz	Cancer	Digestive	COLORECTAL ADENOCARCINOMA	CA.CRC.HCT116	adult	adult	male	cell line	ENCODE	HCT116
BSS01536	CA.MELAN	https://personal.broadinstitute.org/cboix/epimap/ChromHMM/observed_aux_18_hg19/CALLS/BSS01536_18_CALLS_segments.bed.gz	Cancer	Epithelial	MELANOMA	CA.MELAN.RPMI7951	adult	adult	female	cell line	ENCODE	RPMI-7951
BSS01551	CA.MELAN	https://personal.broadinstitute.org/cboix/epimap/ChromHMM/observed_aux_18_hg19/CALLS/BSS01551_18_CALLS_segments.bed.gz	Cancer	Epithelial	MELANOMA	CA.MELAN.SKMEL5	adult	adult	female	cell line	ENCODE	SK-MEL-5
BSS00222	CA.MELAN	https://personal.broadinstitute.org/cboix/epimap/ChromHMM/observed_aux_18_hg19/CALLS/BSS00222_18_CALLS_segments.bed.gz	Cancer	Epithelial	MELANOMA	CA.MELAN.COLO829	adult	adult	male	cell line	ENCODE	COLO829
BSS01391	CA.BCL	https://personal.broadinstitute.org/cboix/epimap/ChromHMM/observed_aux_18_hg19/CALLS/BSS01391_18_CALLS_segments.bed.gz	Cancer	HSC & B-cell	B CELL LYMPHOMA	CA.BCL.OCILY7	adult	adult	male	cell line	ENCODE	OCI-LY7
BSS01390	CA.BCL	https://personal.broadinstitute.org/cboix/epimap/ChromHMM/observed_aux_18_hg19/CALLS/BSS01390_18_CALLS_segments.bed.gz	Cancer	HSC & B-cell	B CELL LYMPHOMA	CA.BCL.OCILY3	adult	adult	male	cell line	ENCODE	OCI-LY3
BSS01065	CA.BCL	https://personal.broadinstitute.org/cboix/epimap/ChromHMM/observed_aux_18_hg19/CALLS/BSS01065_18_CALLS_segments.bed.gz	Cancer	HSC & B-cell	B CELL LYMPHOMA	CA.BCL.KARPAS422	adult	adult	female	cell line	ENCODE	Karpas-422
BSS00268	CA.BCL	https://personal.broadinstitute.org/cboix/epimap/ChromHMM/observed_aux_18_hg19/CALLS/BSS00268_18_CALLS_segments.bed.gz	Cancer	HSC & B-cell	B CELL LYMPHOMA	CA.BCL.DOHH2	adult	adult	male	cell line	ENCODE	DOHH2
BSS01664	CA.BCL	https://personal.broadinstitute.org/cboix/epimap/ChromHMM/observed_aux_18_hg19/CALLS/BSS01664_18_CALLS_segments.bed.gz	Cancer	HSC & B-cell	B CELL LYMPHOMA	CA.BCL.SUDHL6	adult	adult	male	cell line	ENCODE	SU-DHL-6
BSS01389	CA.BCL	https://personal.broadinstitute.org/cboix/epimap/ChromHMM/observed_aux_18_hg19/CALLS/BSS01389_18_CALLS_segments.bed.gz	Cancer	HSC & B-cell	B CELL LYMPHOMA	CA.BCL.OCILY1	adult	adult	male	cell line	ENCODE	OCI-LY1
BSS01038	CA.ML	https://personal.broadinstitute.org/cboix/epimap/ChromHMM/observed_aux_18_hg19/CALLS/BSS01038_18_CALLS_segments.bed.gz	Cancer	HSC & B-cell	MYELOGENOUS LEUKEMIA	CA.ML.K562.G1	adult	adult	female	cell line	ENCODE	K562_G1_phase
BSS01039	CA.ML	https://personal.broadinstitute.org/cboix/epimap/ChromHMM/observed_aux_18_hg19/CALLS/BSS01039_18_CALLS_segments.bed.gz	Cancer	HSC & B-cell	MYELOGENOUS LEUKEMIA	CA.ML.K562.G2	adult	adult	female	cell line	ENCODE	K562_G2_phase
BSS01056	CA.ML	https://personal.broadinstitute.org/cboix/epimap/ChromHMM/observed_aux_18_hg19/CALLS/BSS01056_18_CALLS_segments.bed.gz	Cancer	HSC & B-cell	MYELOGENOUS LEUKEMIA	CA.ML.K562	adult	adult	female	cell line	ENCODE	K562_treated_with_0.05pct_dimethyl_sulfoxide_for_72_hours
BSS01057	CA.ML	https://personal.broadinstitute.org/cboix/epimap/ChromHMM/observed_aux_18_hg19/CALLS/BSS01057_18_CALLS_segments.bed.gz	Cancer	HSC & B-cell	MYELOGENOUS LEUKEMIA	CA.ML.K562	adult	adult	female	cell line	ENCODE	K562_treated_with_1_mM_vorinostat_for_72_hours
BSS01059	CA.ML	https://personal.broadinstitute.org/cboix/epimap/ChromHMM/observed_aux_18_hg19/CALLS/BSS01059_18_CALLS_segments.bed.gz	Cancer	HSC & B-cell	MYELOGENOUS LEUKEMIA	CA.ML.K562	adult	adult	female	cell line	ENCODE	K562_treated_with_500_mM_sodium_butyrate_for_72_hours
BSS00221	CA.ML	https://personal.broadinstitute.org/cboix/epimap/ChromHMM/observed_aux_18_hg19/CALLS/BSS00221_18_CALLS_segments.bed.gz	Cancer	HSC & B-cell	MYELOGENOUS LEUKEMIA	CA.ML.CMK	child	child	male	cell line	ENCODE	CMK
BSS01066	CA.ML	https://personal.broadinstitute.org/cboix/epimap/ChromHMM/observed_aux_18_hg19/CALLS/BSS01066_18_CALLS_segments.bed.gz	Cancer	HSC & B-cell	MYELOGENOUS LEUKEMIA	CA.ML.KBM7	adult	adult	male	cell line	ENCODE	KBM-7
BSS00762	CA.ML	https://personal.broadinstitute.org/cboix/epimap/ChromHMM/observed_aux_18_hg19/CALLS/BSS00762_18_CALLS_segments.bed.gz	Cancer	HSC & B-cell	MYELOGENOUS LEUKEMIA	CA.ML.K562	adult	adult	female	cell line	ENCODE	K562
BSS01104	CA.MYELOMA	https://personal.broadinstitute.org/cboix/epimap/ChromHMM/observed_aux_18_hg19/CALLS/BSS01104_18_CALLS_segments.bed.gz	Cancer	HSC & B-cell	MYELOMA	CA.MYELOMA.KMS11	adult	adult	female	cell line	ENCODE	KMS-11
BSS01274	CA.MYELOMA	https://personal.broadinstitute.org/cboix/epimap/ChromHMM/observed_aux_18_hg19/CALLS/BSS01274_18_CALLS_segments.bed.gz	Cancer	HSC & B-cell	MYELOMA	CA.MYELOMA.MM1S	adult	adult	female	cell line	ENCODE	MM.1S
BSS01365	CA.MYELOMA	https://personal.broadinstitute.org/cboix/epimap/ChromHMM/observed_aux_18_hg19/CALLS/BSS01365_18_CALLS_segments.bed.gz	Cancer	HSC & B-cell	MYELOMA	CA.MYELOMA.NCIH929	adult	adult	female	cell line	ENCODE	NCI-H929
BSS01537	CA.MYELOMA	https://personal.broadinstitute.org/cboix/epimap/ChromHMM/observed_aux_18_hg19/CALLS/BSS01537_18_CALLS_segments.bed.gz	Cancer	HSC & B-cell	PLASMA CELL MYELOMA	CA.MYELOMA.PC.RPMI8226	adult	adult	male	cell line	ENCODE	RPMI8226
BSS00037	CA.RCC	https://personal.broadinstitute.org/cboix/epimap/ChromHMM/observed_aux_18_hg19/CALLS/BSS00037_18_CALLS_segments.bed.gz	Cancer	Kidney	RENAL CELL ADENOCARCINOMA	CA.RCC.ACHN	adult	adult	male	cell line	ENCODE	ACHN
BSS01474	CA.RCC	https://personal.broadinstitute.org/cboix/epimap/ChromHMM/observed_aux_18_hg19/CALLS/BSS01474_18_CALLS_segments.bed.gz	Cancer	Kidney	RENAL CELL ADENOCARCINOMA	CA.RCC.RCC7860	adult	adult	male	cell line	ENCODE	RCC_7860
BSS01481	CA.RCC	https://personal.broadinstitute.org/cboix/epimap/ChromHMM/observed_aux_18_hg19/CALLS/BSS01481_18_CALLS_segments.bed.gz	Cancer	Kidney	RENAL CELL CARCINOMA	CA.RCC	adult	adult	female,male	cell line	ENCODE	renal_cell_carcinoma
BSS00718	CA.HCC	https://personal.broadinstitute.org/cboix/epimap/ChromHMM/observed_aux_18_hg19/CALLS/BSS00718_18_CALLS_segments.bed.gz	Cancer	Liver	HEPATOCELLULAR CARCINOMA	CA.HCC.HUH7	adult	adult	male	cell line	ENCODE	HuH-7
BSS00719	CA.HCC	https://personal.broadinstitute.org/cboix/epimap/ChromHMM/observed_aux_18_hg19/CALLS/BSS00719_18_CALLS_segments.bed.gz	Cancer	Liver	HEPATOCELLULAR CARCINOMA	CA.HCC.HUH75	adult	adult	male	cell line	ENCODE	HuH-7.5
BSS00558	CA.HCC	https://personal.broadinstitute.org/cboix/epimap/ChromHMM/observed_aux_18_hg19/CALLS/BSS00558_18_CALLS_segments.bed.gz	Cancer	Liver	HEPATOCELLULAR CARCINOMA	CA.HCC.HEPG2	child	child	male	cell line	ENCODE	HepG2
BSS00017	CA.LUEPITH	https://personal.broadinstitute.org/cboix/epimap/ChromHMM/observed_aux_18_hg19/CALLS/BSS00017_18_CALLS_segments.bed.gz	Cancer	Lung	LUNG EPITHELIAL CARCINOMA	CA.LUEPITH.A549	adult	adult	male	cell line	GGR	A549_treated_with_100_nM_dexamethasone_for_10_minutes
BSS00019	CA.LUEPITH	https://personal.broadinstitute.org/cboix/epimap/ChromHMM/observed_aux_18_hg19/CALLS/BSS00019_18_CALLS_segments.bed.gz	Cancer	Lung	LUNG EPITHELIAL CARCINOMA	CA.LUEPITH.A549	adult	adult	male	cell line	GGR	A549_treated_with_100_nM_dexamethasone_for_15_minutes
BSS00021	CA.LUEPITH	https://personal.broadinstitute.org/cboix/epimap/ChromHMM/observed_aux_18_hg19/CALLS/BSS00021_18_CALLS_segments.bed.gz	Cancer	Lung	LUNG EPITHELIAL CARCINOMA	CA.LUEPITH.A549	adult	adult	male	cell line	GGR	A549_treated_with_100_nM_dexamethasone_for_20_minutes
BSS00022	CA.LUEPITH	https://personal.broadinstitute.org/cboix/epimap/ChromHMM/observed_aux_18_hg19/CALLS/BSS00022_18_CALLS_segments.bed.gz	Cancer	Lung	LUNG EPITHELIAL CARCINOMA	CA.LUEPITH.A549	adult	adult	male	cell line	GGR	A549_treated_with_100_nM_dexamethasone_for_25_minutes
BSS00027	CA.LUEPITH	https://personal.broadinstitute.org/cboix/epimap/ChromHMM/observed_aux_18_hg19/CALLS/BSS00027_18_CALLS_segments.bed.gz	Cancer	Lung	LUNG EPITHELIAL CARCINOMA	CA.LUEPITH.A549	adult	adult	male	cell line	GGR	A549_treated_with_100_nM_dexamethasone_for_5_minutes
BSS00016	CA.LUEPITH	https://personal.broadinstitute.org/cboix/epimap/ChromHMM/observed_aux_18_hg19/CALLS/BSS00016_18_CALLS_segments.bed.gz	Cancer	Lung	LUNG EPITHELIAL CARCINOMA	CA.LUEPITH.A549	adult	adult	male	cell line	GGR	A549_treated_with_100_nM_dexamethasone_for_10_hours
BSS00020	CA.LUEPITH	https://personal.broadinstitute.org/cboix/epimap/ChromHMM/observed_aux_18_hg19/CALLS/BSS00020_18_CALLS_segments.bed.gz	Cancer	Lung	LUNG EPITHELIAL CARCINOMA	CA.LUEPITH.A549	adult	adult	male	cell line	GGR	A549_treated_with_100_nM_dexamethasone_for_2_hours
BSS00023	CA.LUEPITH	https://personal.broadinstitute.org/cboix/epimap/ChromHMM/observed_aux_18_hg19/CALLS/BSS00023_18_CALLS_segments.bed.gz	Cancer	Lung	LUNG EPITHELIAL CARCINOMA	CA.LUEPITH.A549	adult	adult	male	cell line	GGR	A549_treated_with_100_nM_dexamethasone_for_3_hours
BSS00024	CA.LUEPITH	https://personal.broadinstitute.org/cboix/epimap/ChromHMM/observed_aux_18_hg19/CALLS/BSS00024_18_CALLS_segments.bed.gz	Cancer	Lung	LUNG EPITHELIAL CARCINOMA	CA.LUEPITH.A549	adult	adult	male	cell line	GGR	A549_treated_with_100_nM_dexamethasone_for_30_minutes
BSS00026	CA.LUEPITH	https://personal.broadinstitute.org/cboix/epimap/ChromHMM/observed_aux_18_hg19/CALLS/BSS00026_18_CALLS_segments.bed.gz	Cancer	Lung	LUNG EPITHELIAL CARCINOMA	CA.LUEPITH.A549	adult	adult	male	cell line	GGR	A549_treated_with_100_nM_dexamethasone_for_5_hours
BSS00028	CA.LUEPITH	https://personal.broadinstitute.org/cboix/epimap/ChromHMM/observed_aux_18_hg19/CALLS/BSS00028_18_CALLS_segments.bed.gz	Cancer	Lung	LUNG EPITHELIAL CARCINOMA	CA.LUEPITH.A549	adult	adult	male	cell line	GGR	A549_treated_with_100_nM_dexamethasone_for_6_hours
BSS00029	CA.LUEPITH	https://personal.broadinstitute.org/cboix/epimap/ChromHMM/observed_aux_18_hg19/CALLS/BSS00029_18_CALLS_segments.bed.gz	Cancer	Lung	LUNG EPITHELIAL CARCINOMA	CA.LUEPITH.A549	adult	adult	male	cell line	GGR	A549_treated_with_100_nM_dexamethasone_for_7_hours
BSS00018	CA.LUEPITH	https://personal.broadinstitute.org/cboix/epimap/ChromHMM/observed_aux_18_hg19/CALLS/BSS00018_18_CALLS_segments.bed.gz	Cancer	Lung	LUNG EPITHELIAL CARCINOMA	CA.LUEPITH.A549	adult	adult	male	cell line	GGR	A549_treated_with_100_nM_dexamethasone_for_12_hours
BSS00025	CA.LUEPITH	https://personal.broadinstitute.org/cboix/epimap/ChromHMM/observed_aux_18_hg19/CALLS/BSS00025_18_CALLS_segments.bed.gz	Cancer	Lung	LUNG EPITHELIAL CARCINOMA	CA.LUEPITH.A549	adult	adult	male	cell line	GGR	A549_treated_with_100_nM_dexamethasone_for_4_hours
BSS00030	CA.LUEPITH	https://personal.broadinstitute.org/cboix/epimap/ChromHMM/observed_aux_18_hg19/CALLS/BSS00030_18_CALLS_segments.bed.gz	Cancer	Lung	LUNG EPITHELIAL CARCINOMA	CA.LUEPITH.A549	adult	adult	male	cell line	GGR	A549_treated_with_100_nM_dexamethasone_for_8_hours
BSS00007	CA.LUEPITH	https://personal.broadinstitute.org/cboix/epimap/ChromHMM/observed_aux_18_hg19/CALLS/BSS00007_18_CALLS_segments.bed.gz	Cancer	Lung	LUNG EPITHELIAL CARCINOMA	CA.LUEPITH.A549	adult	adult	male	cell line	ENCODE	A549
BSS00013	CA.LUEPITH	https://personal.broadinstitute.org/cboix/epimap/ChromHMM/observed_aux_18_hg19/CALLS/BSS00013_18_CALLS_segments.bed.gz	Cancer	Lung	LUNG EPITHELIAL CARCINOMA	CA.LUEPITH.A549	adult	adult	male	cell line	ENCODE	A549_treated_with_0.02pct_ethanol_for_1_hour
BSS00015	CA.LUEPITH	https://personal.broadinstitute.org/cboix/epimap/ChromHMM/observed_aux_18_hg19/CALLS/BSS00015_18_CALLS_segments.bed.gz	Cancer	Lung	LUNG EPITHELIAL CARCINOMA	CA.LUEPITH.A549	adult	adult	male	cell line	ENCODE	A549_treated_with_100_nM_dexamethasone_for_1_hour
BSS01240	CA.BRCA	https://personal.broadinstitute.org/cboix/epimap/ChromHMM/observed_aux_18_hg19/CALLS/BSS01240_18_CALLS_segments.bed.gz	Cancer	Other	MAMMARY GLAND ADENOCARCINOMA	CA.BRCA.MCF7	adult	adult	female	cell line	ENCODE	MCF-7_treated_with_10_mM_lactate_for_24_hours
BSS01243	CA.BRCA	https://personal.broadinstitute.org/cboix/epimap/ChromHMM/observed_aux_18_hg19/CALLS/BSS01243_18_CALLS_segments.bed.gz	Cancer	Other	MAMMARY GLAND ADENOCARCINOMA	CA.BRCA.MCF7	adult	adult	female	cell line	ENCODE	MCF-7_treated_with_100_nM_estradiol_for_1_hour
BSS01244	CA.BRCA	https://personal.broadinstitute.org/cboix/epimap/ChromHMM/observed_aux_18_hg19/CALLS/BSS01244_18_CALLS_segments.bed.gz	Cancer	Other	MAMMARY GLAND ADENOCARCINOMA	CA.BRCA.MCF7	adult	adult	female	cell line	ENCODE	MCF-7_treated_with_CTCF_shRNA_knockdown
BSS01235	CA.BRCA	https://personal.broadinstitute.org/cboix/epimap/ChromHMM/observed_aux_18_hg19/CALLS/BSS01235_18_CALLS_segments.bed.gz	Cancer	Other	MAMMARY GLAND ADENOCARCINOMA	CA.BRCA.MCF7	adult	adult	female	cell line	ENCODE	MCF-7_originated_from_MCF-7
BSS01226	CA.BRCA	https://personal.broadinstitute.org/cboix/epimap/ChromHMM/observed_aux_18_hg19/CALLS/BSS01226_18_CALLS_segments.bed.gz	Cancer	Other	MAMMARY GLAND ADENOCARCINOMA	CA.BRCA.MCF7	adult	adult	female	cell line	ENCODE	MCF-7
BSS01699	CA.BRCA	https://personal.broadinstitute.org/cboix/epimap/ChromHMM/observed_aux_18_hg19/CALLS/BSS01699_18_CALLS_segments.bed.gz	Cancer	Other	MAMMARY GLAND DUCTAL CARCINOMA	CA.BRCA.DUCT.T47D	adult	adult	female	cell line	ENCODE	T47D
BSS01705	CA.BRCA	https://personal.broadinstitute.org/cboix/epimap/ChromHMM/observed_aux_18_hg19/CALLS/BSS01705_18_CALLS_segments.bed.gz	Cancer	Other	MAMMARY GLAND DUCTAL CARCINOMA	CA.BRCA.DUCT.T47D	adult	adult	female	cell line	ENCODE	T47D_treated_with_10_nM_17b-estradiol_for_30_minutes
BSS00541	CA.CVX	https://personal.broadinstitute.org/cboix/epimap/ChromHMM/observed_aux_18_hg19/CALLS/BSS00541_18_CALLS_segments.bed.gz	Cancer	Reproductive	CERVIX ADENOCARCINOMA	CA.CVX.HELAS3	adult	adult	female	cell line	ENCODE	HeLa-S3_treated_with_interferon_alpha_for_4_hours
BSS00531	CA.CVX	https://personal.broadinstitute.org/cboix/epimap/ChromHMM/observed_aux_18_hg19/CALLS/BSS00531_18_CALLS_segments.bed.gz	Cancer	Reproductive	CERVIX ADENOCARCINOMA	CA.CVX.HELAS3.G1B	adult	adult	female	cell line	ENCODE	HeLa-S3_G1b_phase
BSS00529	CA.CVX	https://personal.broadinstitute.org/cboix/epimap/ChromHMM/observed_aux_18_hg19/CALLS/BSS00529_18_CALLS_segments.bed.gz	Cancer	Reproductive	CERVIX ADENOCARCINOMA	CA.CVX.HELAS3	adult	adult	female	cell line	ENCODE	HeLa-S3
BSS00748	CA.UCEC	https://personal.broadinstitute.org/cboix/epimap/ChromHMM/observed_aux_18_hg19/CALLS/BSS00748_18_CALLS_segments.bed.gz	Cancer	Reproductive	ENDOMETRIAL ADENOCARCINOMA	CA.UCEC.ISHIKAWA	adult	adult	female	cell line	ENCODE	Ishikawa_treated_with_10_nM_17b-estradiol_for_30_minutes
BSS00756	CA.UCEC	https://personal.broadinstitute.org/cboix/epimap/ChromHMM/observed_aux_18_hg19/CALLS/BSS00756_18_CALLS_segments.bed.gz	Cancer	Reproductive	ENDOMETRIAL ADENOCARCINOMA	CA.UCEC.ISHIKAWA	adult	adult	female	cell line	ENCODE	Ishikawa_treated_with_600_nM_afimoxifene_for_30_minutes
BSS00745	CA.UCEC	https://personal.broadinstitute.org/cboix/epimap/ChromHMM/observed_aux_18_hg19/CALLS/BSS00745_18_CALLS_segments.bed.gz	Cancer	Reproductive	ENDOMETRIAL ADENOCARCINOMA	CA.UCEC.ISHIKAWA	adult	adult	female	cell line	ENCODE	Ishikawa_treated_with_0.02pct_dimethyl_sulfoxide_for_1_hour
BSS01174	CA.PRAD	https://personal.broadinstitute.org/cboix/epimap/ChromHMM/observed_aux_18_hg19/CALLS/BSS01174_18_CALLS_segments.bed.gz	Cancer	Reproductive	PROSTATE ADENOCARCINOMA	CA.PRAD.LNCAP	adult	adult	male	cell line	ENCODE	LNCaP_clone_FGC_treated_with_1_nM_17b-hydroxy-17-methylestra-4,9,11-trien-3-one_for_12_hours
BSS01173	CA.PRAD	https://personal.broadinstitute.org/cboix/epimap/ChromHMM/observed_aux_18_hg19/CALLS/BSS01173_18_CALLS_segments.bed.gz	Cancer	Reproductive	PROSTATE ADENOCARCINOMA	CA.PRAD.LNCAP	adult	adult	male	cell line	ENCODE	LNCaP_clone_FGC
BSS01414	CA.PRAD	https://personal.broadinstitute.org/cboix/epimap/ChromHMM/observed_aux_18_hg19/CALLS/BSS01414_18_CALLS_segments.bed.gz	Cancer	Reproductive	PROSTATE ADENOCARCINOMA	CA.PRAD.PC3	adult	adult	male	cell line	ENCODE	PC-3
BSS00157	CA.PRAD	https://personal.broadinstitute.org/cboix/epimap/ChromHMM/observed_aux_18_hg19/CALLS/BSS00157_18_CALLS_segments.bed.gz	Cancer	Reproductive	PROSTATE CANCER	CA.PRAD.C42B	adult	adult	male	cell line	ENCODE	C4-2B
BSS01888	CA.PRAD	https://personal.broadinstitute.org/cboix/epimap/ChromHMM/observed_aux_18_hg19/CALLS/BSS01888_18_CALLS_segments.bed.gz	Cancer	Reproductive	PROSTATE EPITHELIAL CARCINOMA	CA.PRAD.EPITH.VCAP	adult	adult	male	cell line	ENCODE	VCaP
BSS01116	GI.EMB.LARGE.INT	https://personal.broadinstitute.org/cboix/epimap/ChromHMM/observed_aux_18_hg19/CALLS/BSS01116_18_CALLS_segments.bed.gz	Digestive		LARGE INTESTINE	GI.EMB.LARGE.INT	embryonic	embryonic	female	tissue	Roadmap	large_intestine_female_embryo_(91_day)
BSS01117	GI.EMB.LARGE.INT	https://personal.broadinstitute.org/cboix/epimap/ChromHMM/observed_aux_18_hg19/CALLS/BSS01117_18_CALLS_segments.bed.gz	Digestive		LARGE INTESTINE	GI.EMB.LARGE.INT	embryonic	embryonic	female	tissue	Roadmap	large_intestine_female_embryo_(98_days)
BSS01109	GI.EMB.LARGE.INT	https://personal.broadinstitute.org/cboix/epimap/ChromHMM/observed_aux_18_hg19/CALLS/BSS01109_18_CALLS_segments.bed.gz	Digestive		LARGE INTESTINE	GI.EMB.LARGE.INT	embryonic	embryonic	female	tissue	Roadmap	large_intestine_female_embryo_(103_days)
BSS01110	GI.EMB.LARGE.INT	https://personal.broadinstitute.org/cboix/epimap/ChromHMM/observed_aux_18_hg19/CALLS/BSS01110_18_CALLS_segments.bed.gz	Digestive		LARGE INTESTINE	GI.EMB.LARGE.INT	embryonic	embryonic	female	tissue	Roadmap	large_intestine_female_embryo_(105_days)
BSS01111	GI.EMB.LARGE.INT	https://personal.broadinstitute.org/cboix/epimap/ChromHMM/observed_aux_18_hg19/CALLS/BSS01111_18_CALLS_segments.bed.gz	Digestive		LARGE INTESTINE	GI.EMB.LARGE.INT	embryonic	embryonic	female	tissue	Roadmap	large_intestine_female_embryo_(107_days)
BSS01112	GI.EMB.LARGE.INT	https://personal.broadinstitute.org/cboix/epimap/ChromHMM/observed_aux_18_hg19/CALLS/BSS01112_18_CALLS_segments.bed.gz	Digestive		LARGE INTESTINE	GI.EMB.LARGE.INT	embryonic	embryonic	female	tissue	Roadmap	large_intestine_female_embryo_(108_days)
BSS01113	GI.EMB.LARGE.INT	https://personal.broadinstitute.org/cboix/epimap/ChromHMM/observed_aux_18_hg19/CALLS/BSS01113_18_CALLS_segments.bed.gz	Digestive		LARGE INTESTINE	GI.EMB.LARGE.INT	embryonic	embryonic	female	tissue	Roadmap	large_intestine_female_embryo_(110_days)
BSS01114	GI.EMB.LARGE.INT	https://personal.broadinstitute.org/cboix/epimap/ChromHMM/observed_aux_18_hg19/CALLS/BSS01114_18_CALLS_segments.bed.gz	Digestive		LARGE INTESTINE	GI.EMB.LARGE.INT	embryonic	embryonic	female	tissue	Roadmap	large_intestine_female_embryo_(120_days)
BSS01122	GI.EMB.LARGE.INT	https://personal.broadinstitute.org/cboix/epimap/ChromHMM/observed_aux_18_hg19/CALLS/BSS01122_18_CALLS_segments.bed.gz	Digestive		LARGE INTESTINE	GI.EMB.LARGE.INT	embryonic	embryonic	male	tissue	Roadmap	large_intestine_male_embryo_(91_day)
BSS01118	GI.EMB.LARGE.INT	https://personal.broadinstitute.org/cboix/epimap/ChromHMM/observed_aux_18_hg19/CALLS/BSS01118_18_CALLS_segments.bed.gz	Digestive		LARGE INTESTINE	GI.EMB.LARGE.INT	embryonic	embryonic	male	tissue	Roadmap	large_intestine_male_embryo_(105_days)
BSS01120	GI.EMB.LARGE.INT	https://personal.broadinstitute.org/cboix/epimap/ChromHMM/observed_aux_18_hg19/CALLS/BSS01120_18_CALLS_segments.bed.gz	Digestive		LARGE INTESTINE	GI.EMB.LARGE.INT	embryonic	embryonic	male	tissue	Roadmap	large_intestine_male_embryo_(113_days)
BSS01121	GI.EMB.LARGE.INT	https://personal.broadinstitute.org/cboix/epimap/ChromHMM/observed_aux_18_hg19/CALLS/BSS01121_18_CALLS_segments.bed.gz	Digestive		LARGE INTESTINE	GI.EMB.LARGE.INT	embryonic	embryonic	male	tissue	Roadmap	large_intestine_male_embryo_(115_days)
BSS01119	GI.EMB.LARGE.INT	https://personal.broadinstitute.org/cboix/epimap/ChromHMM/observed_aux_18_hg19/CALLS/BSS01119_18_CALLS_segments.bed.gz	Digestive		LARGE INTESTINE	GI.EMB.LARGE.INT	embryonic	embryonic	male	tissue	Roadmap	large_intestine_male_embryo_(108_days)
BSS01427	GI.PEYER.PATCH	https://personal.broadinstitute.org/cboix/epimap/ChromHMM/observed_aux_18_hg19/CALLS/BSS01427_18_CALLS_segments.bed.gz	Digestive		PEYERS PATCH	GI.PEYER.PATCH	adult	adult	male	tissue	ENCODE	Peyer_s_patch_male_adult_(37_years)
BSS01428	GI.PEYER.PATCH	https://personal.broadinstitute.org/cboix/epimap/ChromHMM/observed_aux_18_hg19/CALLS/BSS01428_18_CALLS_segments.bed.gz	Digestive		PEYERS PATCH	GI.PEYER.PATCH	adult	adult	male	tissue	ENCODE	Peyer_s_patch_male_adult_(54_years)
BSS01426	GI.PEYER.PATCH	https://personal.broadinstitute.org/cboix/epimap/ChromHMM/observed_aux_18_hg19/CALLS/BSS01426_18_CALLS_segments.bed.gz	Digestive		PEYERS PATCH	GI.PEYER.PATCH	adult	adult	female	tissue	ENCODE	Peyer_s_patch_female_adult_(53_years)
BSS01542	GI.SIG.COLON	https://personal.broadinstitute.org/cboix/epimap/ChromHMM/observed_aux_18_hg19/CALLS/BSS01542_18_CALLS_segments.bed.gz	Digestive		SIGMOID COLON	GI.SIG.COLON	adult	adult	female	tissue	ENCODE	sigmoid_colon_female_adult_(51_year)
BSS01547	GI.SIG.COLON	https://personal.broadinstitute.org/cboix/epimap/ChromHMM/observed_aux_18_hg19/CALLS/BSS01547_18_CALLS_segments.bed.gz	Digestive		SIGMOID COLON	GI.SIG.COLON	adult	adult	male	tissue	ENCODE	sigmoid_colon_male_adult_(54_years)
BSS01548	GI.SIG.COLON	https://personal.broadinstitute.org/cboix/epimap/ChromHMM/observed_aux_18_hg19/CALLS/BSS01548_18_CALLS_segments.bed.gz	Digestive		SIGMOID COLON	GI.SIG.COLON	child	child	male	tissue	Roadmap	sigmoid_colon_male_child_(3_years)
BSS01545	GI.SIG.COLON	https://personal.broadinstitute.org/cboix/epimap/ChromHMM/observed_aux_18_hg19/CALLS/BSS01545_18_CALLS_segments.bed.gz	Digestive		SIGMOID COLON	GI.SIG.COLON	adult	adult	male	tissue	Roadmap	sigmoid_colon_male_adult_(34_years)
BSS01543	GI.SIG.COLON	https://personal.broadinstitute.org/cboix/epimap/ChromHMM/observed_aux_18_hg19/CALLS/BSS01543_18_CALLS_segments.bed.gz	Digestive		SIGMOID COLON	GI.SIG.COLON	adult	adult	female	tissue	ENCODE	sigmoid_colon_female_adult_(53_years)
BSS01595	GI.EMB.SMALL.INT	https://personal.broadinstitute.org/cboix/epimap/ChromHMM/observed_aux_18_hg19/CALLS/BSS01595_18_CALLS_segments.bed.gz	Digestive		SMALL INTESTINE	GI.EMB.SMALL.INT	embryonic	embryonic	female	tissue	Roadmap	small_intestine_female_embryo_(91_day)
BSS01596	GI.EMB.SMALL.INT	https://personal.broadinstitute.org/cboix/epimap/ChromHMM/observed_aux_18_hg19/CALLS/BSS01596_18_CALLS_segments.bed.gz	Digestive		SMALL INTESTINE	GI.EMB.SMALL.INT	embryonic	embryonic	female	tissue	Roadmap	small_intestine_female_embryo_(98_days)
BSS01590	GI.EMB.SMALL.INT	https://personal.broadinstitute.org/cboix/epimap/ChromHMM/observed_aux_18_hg19/CALLS/BSS01590_18_CALLS_segments.bed.gz	Digestive		SMALL INTESTINE	GI.EMB.SMALL.INT	embryonic	embryonic	female	tissue	Roadmap	small_intestine_female_embryo_(105_days)
BSS01591	GI.EMB.SMALL.INT	https://personal.broadinstitute.org/cboix/epimap/ChromHMM/observed_aux_18_hg19/CALLS/BSS01591_18_CALLS_segments.bed.gz	Digestive		SMALL INTESTINE	GI.EMB.SMALL.INT	embryonic	embryonic	female	tissue	Roadmap	small_intestine_female_embryo_(107_days)
BSS01592	GI.EMB.SMALL.INT	https://personal.broadinstitute.org/cboix/epimap/ChromHMM/observed_aux_18_hg19/CALLS/BSS01592_18_CALLS_segments.bed.gz	Digestive		SMALL INTESTINE	GI.EMB.SMALL.INT	embryonic	embryonic	female	tissue	Roadmap	small_intestine_female_embryo_(108_days)
BSS01593	GI.EMB.SMALL.INT	https://personal.broadinstitute.org/cboix/epimap/ChromHMM/observed_aux_18_hg19/CALLS/BSS01593_18_CALLS_segments.bed.gz	Digestive		SMALL INTESTINE	GI.EMB.SMALL.INT	embryonic	embryonic	female	tissue	Roadmap	small_intestine_female_embryo_(110_days)
BSS01594	GI.EMB.SMALL.INT	https://personal.broadinstitute.org/cboix/epimap/ChromHMM/observed_aux_18_hg19/CALLS/BSS01594_18_CALLS_segments.bed.gz	Digestive		SMALL INTESTINE	GI.EMB.SMALL.INT	embryonic	embryonic	female	tissue	Roadmap	small_intestine_female_embryo_(120_days)
BSS01603	GI.EMB.SMALL.INT	https://personal.broadinstitute.org/cboix/epimap/ChromHMM/observed_aux_18_hg19/CALLS/BSS01603_18_CALLS_segments.bed.gz	Digestive		SMALL INTESTINE	GI.EMB.SMALL.INT	embryonic	embryonic	male	tissue	Roadmap	small_intestine_male_embryo_(87_days)
BSS01604	GI.EMB.SMALL.INT	https://personal.broadinstitute.org/cboix/epimap/ChromHMM/observed_aux_18_hg19/CALLS/BSS01604_18_CALLS_segments.bed.gz	Digestive		SMALL INTESTINE	GI.EMB.SMALL.INT	embryonic	embryonic	male	tissue	Roadmap	small_intestine_male_embryo_(91_day)
BSS01600	GI.EMB.SMALL.INT	https://personal.broadinstitute.org/cboix/epimap/ChromHMM/observed_aux_18_hg19/CALLS/BSS01600_18_CALLS_segments.bed.gz	Digestive		SMALL INTESTINE	GI.EMB.SMALL.INT	embryonic	embryonic	male	tissue	Roadmap	small_intestine_male_embryo_(105_days)
BSS01602	GI.EMB.SMALL.INT	https://personal.broadinstitute.org/cboix/epimap/ChromHMM/observed_aux_18_hg19/CALLS/BSS01602_18_CALLS_segments.bed.gz	Digestive		SMALL INTESTINE	GI.EMB.SMALL.INT	embryonic	embryonic	male	tissue	Roadmap	small_intestine_male_embryo_(115_days)
BSS01597	GI.SMALL.INT	https://personal.broadinstitute.org/cboix/epimap/ChromHMM/observed_aux_18_hg19/CALLS/BSS01597_18_CALLS_segments.bed.gz	Digestive		SMALL INTESTINE	GI.SMALL.INT	adult	adult	male	tissue	Roadmap	small_intestine_male_adult_(34_years)
BSS01599	GI.SMALL.INT	https://personal.broadinstitute.org/cboix/epimap/ChromHMM/observed_aux_18_hg19/CALLS/BSS01599_18_CALLS_segments.bed.gz	Digestive		SMALL INTESTINE	GI.SMALL.INT	child	child	male	tissue	Roadmap	small_intestine_male_child_(3_years)
BSS01588	GI.SMALL.INT	https://personal.broadinstitute.org/cboix/epimap/ChromHMM/observed_aux_18_hg19/CALLS/BSS01588_18_CALLS_segments.bed.gz	Digestive		SMALL INTESTINE	GI.SMALL.INT	adult	adult	female	tissue	Roadmap	small_intestine_female_adult_(30_years)
BSS01601	GI.EMB.SMALL.INT	https://personal.broadinstitute.org/cboix/epimap/ChromHMM/observed_aux_18_hg19/CALLS/BSS01601_18_CALLS_segments.bed.gz	Digestive		SMALL INTESTINE	GI.EMB.SMALL.INT	embryonic	embryonic	male	tissue	Roadmap	small_intestine_male_embryo_(108_days)
BSS01637	GI.STOMACH	https://personal.broadinstitute.org/cboix/epimap/ChromHMM/observed_aux_18_hg19/CALLS/BSS01637_18_CALLS_segments.bed.gz	Digestive		STOMACH	GI.STOMACH	adult	adult	female	tissue	Roadmap	stomach_female_adult_(30_years)
BSS01642	GI.EMB.STOMACH	https://personal.broadinstitute.org/cboix/epimap/ChromHMM/observed_aux_18_hg19/CALLS/BSS01642_18_CALLS_segments.bed.gz	Digestive		STOMACH	GI.EMB.STOMACH	embryonic	embryonic	female	tissue	Roadmap	stomach_female_embryo_(105_days)
BSS01643	GI.EMB.STOMACH	https://personal.broadinstitute.org/cboix/epimap/ChromHMM/observed_aux_18_hg19/CALLS/BSS01643_18_CALLS_segments.bed.gz	Digestive		STOMACH	GI.EMB.STOMACH	embryonic	embryonic	female	tissue	Roadmap	stomach_female_embryo_(107_days)
BSS01644	GI.EMB.STOMACH	https://personal.broadinstitute.org/cboix/epimap/ChromHMM/observed_aux_18_hg19/CALLS/BSS01644_18_CALLS_segments.bed.gz	Digestive		STOMACH	GI.EMB.STOMACH	embryonic	embryonic	female	tissue	Roadmap	stomach_female_embryo_(108_days)
BSS01646	GI.EMB.STOMACH	https://personal.broadinstitute.org/cboix/epimap/ChromHMM/observed_aux_18_hg19/CALLS/BSS01646_18_CALLS_segments.bed.gz	Digestive		STOMACH	GI.EMB.STOMACH	embryonic	embryonic	female	tissue	Roadmap	stomach_female_embryo_(121_day)
BSS01647	GI.EMB.STOMACH	https://personal.broadinstitute.org/cboix/epimap/ChromHMM/observed_aux_18_hg19/CALLS/BSS01647_18_CALLS_segments.bed.gz	Digestive		STOMACH	GI.EMB.STOMACH	embryonic	embryonic	female	tissue	Roadmap	stomach_female_embryo_(147_days)
BSS01641	GI.EMB.STOMACH	https://personal.broadinstitute.org/cboix/epimap/ChromHMM/observed_aux_18_hg19/CALLS/BSS01641_18_CALLS_segments.bed.gz	Digestive		STOMACH	GI.EMB.STOMACH	embryonic	embryonic	female	tissue	Roadmap	stomach_female_embryo
BSS01658	GI.EMB.STOMACH	https://personal.broadinstitute.org/cboix/epimap/ChromHMM/observed_aux_18_hg19/CALLS/BSS01658_18_CALLS_segments.bed.gz	Digestive		STOMACH	GI.EMB.STOMACH	embryonic	embryonic	male	tissue	Roadmap	stomach_male_embryo_(91_day)
BSS01655	GI.EMB.STOMACH	https://personal.broadinstitute.org/cboix/epimap/ChromHMM/observed_aux_18_hg19/CALLS/BSS01655_18_CALLS_segments.bed.gz	Digestive		STOMACH	GI.EMB.STOMACH	embryonic	embryonic	male	tissue	Roadmap	stomach_male_embryo_(108_days)
BSS01656	GI.EMB.STOMACH	https://personal.broadinstitute.org/cboix/epimap/ChromHMM/observed_aux_18_hg19/CALLS/BSS01656_18_CALLS_segments.bed.gz	Digestive		STOMACH	GI.EMB.STOMACH	embryonic	embryonic	male	tissue	Roadmap	stomach_male_embryo_(127_days)
BSS01657	GI.EMB.STOMACH	https://personal.broadinstitute.org/cboix/epimap/ChromHMM/observed_aux_18_hg19/CALLS/BSS01657_18_CALLS_segments.bed.gz	Digestive		STOMACH	GI.EMB.STOMACH	embryonic	embryonic	male	tissue	ENCODE	stomach_male_embryo_(58_days)_and_male_embryo_(76_days)
BSS01636	GI.EMB.STOMACH	https://personal.broadinstitute.org/cboix/epimap/ChromHMM/observed_aux_18_hg19/CALLS/BSS01636_18_CALLS_segments.bed.gz	Digestive		STOMACH	GI.EMB.STOMACH	embryonic	embryonic	unknown	tissue	Roadmap	stomach_embryo_(101_day)
BSS01638	GI.STOMACH	https://personal.broadinstitute.org/cboix/epimap/ChromHMM/observed_aux_18_hg19/CALLS/BSS01638_18_CALLS_segments.bed.gz	Digestive		STOMACH	GI.STOMACH	adult	adult	female	tissue	ENCODE	stomach_female_adult_(51_year)
BSS01650	GI.EMB.STOMACH	https://personal.broadinstitute.org/cboix/epimap/ChromHMM/observed_aux_18_hg19/CALLS/BSS01650_18_CALLS_segments.bed.gz	Digestive		STOMACH	GI.EMB.STOMACH	embryonic	embryonic	female	tissue	Roadmap	stomach_female_embryo_(98_days)
BSS01653	GI.STOMACH	https://personal.broadinstitute.org/cboix/epimap/ChromHMM/observed_aux_18_hg19/CALLS/BSS01653_18_CALLS_segments.bed.gz	Digestive		STOMACH	GI.STOMACH	adult	adult	male	tissue	ENCODE	stomach_male_adult_(54_years)
BSS01649	GI.EMB.STOMACH	https://personal.broadinstitute.org/cboix/epimap/ChromHMM/observed_aux_18_hg19/CALLS/BSS01649_18_CALLS_segments.bed.gz	Digestive		STOMACH	GI.EMB.STOMACH	embryonic	embryonic	female	tissue	Roadmap	stomach_female_embryo_(96_days)
BSS01654	GI.STOMACH	https://personal.broadinstitute.org/cboix/epimap/ChromHMM/observed_aux_18_hg19/CALLS/BSS01654_18_CALLS_segments.bed.gz	Digestive		STOMACH	GI.STOMACH	child	child	male	tissue	Roadmap	stomach_male_child_(3_years)
BSS01651	GI.STOMACH	https://personal.broadinstitute.org/cboix/epimap/ChromHMM/observed_aux_18_hg19/CALLS/BSS01651_18_CALLS_segments.bed.gz	Digestive		STOMACH	GI.STOMACH	adult	adult	male	tissue	Roadmap	stomach_male_adult_(34_years)
BSS01639	GI.STOMACH	https://personal.broadinstitute.org/cboix/epimap/ChromHMM/observed_aux_18_hg19/CALLS/BSS01639_18_CALLS_segments.bed.gz	Digestive		STOMACH	GI.STOMACH	adult	adult	female	tissue	ENCODE	stomach_female_adult_(53_years)
BSS01848	GI.TRANSV.COLON	https://personal.broadinstitute.org/cboix/epimap/ChromHMM/observed_aux_18_hg19/CALLS/BSS01848_18_CALLS_segments.bed.gz	Digestive		TRANSVERSE COLON	GI.TRANSV.COLON	adult	adult	female	tissue	ENCODE	transverse_colon_female_adult_(51_year)
BSS01851	GI.TRANSV.COLON	https://personal.broadinstitute.org/cboix/epimap/ChromHMM/observed_aux_18_hg19/CALLS/BSS01851_18_CALLS_segments.bed.gz	Digestive		TRANSVERSE COLON	GI.TRANSV.COLON	adult	adult	male	tissue	ENCODE	transverse_colon_male_adult_(54_years)
BSS01849	GI.TRANSV.COLON	https://personal.broadinstitute.org/cboix/epimap/ChromHMM/observed_aux_18_hg19/CALLS/BSS01849_18_CALLS_segments.bed.gz	Digestive		TRANSVERSE COLON	GI.TRANSV.COLON	adult	adult	female	tissue	ENCODE	transverse_colon_female_adult_(53_years)
BSS01850	GI.TRANSV.COLON	https://personal.broadinstitute.org/cboix/epimap/ChromHMM/observed_aux_18_hg19/CALLS/BSS01850_18_CALLS_segments.bed.gz	Digestive		TRANSVERSE COLON	GI.TRANSV.COLON	adult	adult	male	tissue	ENCODE	transverse_colon_male_adult_(37_years)
BSS00283	EDCR.ENDOC.PANC	https://personal.broadinstitute.org/cboix/epimap/ChromHMM/observed_aux_18_hg19/CALLS/BSS00283_18_CALLS_segments.bed.gz	Endocrine	Pancreas	ENDOCRINE PANCREAS	EDCR.ENDOC.PANC	adult	adult	male	tissue	Roadmap	endocrine_pancreas_male_adult_(45_years)
BSS00284	EDCR.ENDOC.PANC	https://personal.broadinstitute.org/cboix/epimap/ChromHMM/observed_aux_18_hg19/CALLS/BSS00284_18_CALLS_segments.bed.gz	Endocrine	Pancreas	ENDOCRINE PANCREAS	EDCR.ENDOC.PANC	adult	adult	male	tissue	Roadmap	endocrine_pancreas_male_adult_(46_years)
BSS00281	EDCR.ENDOC.PANC	https://personal.broadinstitute.org/cboix/epimap/ChromHMM/observed_aux_18_hg19/CALLS/BSS00281_18_CALLS_segments.bed.gz	Endocrine	Pancreas	ENDOCRINE PANCREAS	EDCR.ENDOC.PANC	adult	adult	unknown	tissue	Roadmap	endocrine_pancreas_adult_(59_years)
BSS01401	EDCR.REPR.OVARY	https://personal.broadinstitute.org/cboix/epimap/ChromHMM/observed_aux_18_hg19/CALLS/BSS01401_18_CALLS_segments.bed.gz	Endocrine	Reproductive	OVARY	EDCR.REPR.OVARY	adult	adult	female	tissue	ENCODE	ovary_female_adult_(51_year)
BSS01402	EDCR.REPR.OVARY	https://personal.broadinstitute.org/cboix/epimap/ChromHMM/observed_aux_18_hg19/CALLS/BSS01402_18_CALLS_segments.bed.gz	Endocrine	Reproductive	OVARY	EDCR.REPR.OVARY	adult	adult	female	tissue	ENCODE	ovary_female_adult_(53_years)
BSS01399	EDCR.REPR.OVARY	https://personal.broadinstitute.org/cboix/epimap/ChromHMM/observed_aux_18_hg19/CALLS/BSS01399_18_CALLS_segments.bed.gz	Endocrine	Reproductive	OVARY	EDCR.REPR.OVARY	adult	adult	female	tissue	Roadmap	ovary_female_adult_(30_years)
BSS00052	EDCR.EMB.ADRENAL.GLD	https://personal.broadinstitute.org/cboix/epimap/ChromHMM/observed_aux_18_hg19/CALLS/BSS00052_18_CALLS_segments.bed.gz	Endocrine		ADRENAL GLAND	EDCR.EMB.ADRENAL.GLD	embryonic	embryonic	female	tissue	Roadmap	adrenal_gland_female_embryo_(85_days)
BSS00050	EDCR.EMB.ADRENAL.GLD	https://personal.broadinstitute.org/cboix/epimap/ChromHMM/observed_aux_18_hg19/CALLS/BSS00050_18_CALLS_segments.bed.gz	Endocrine		ADRENAL GLAND	EDCR.EMB.ADRENAL.GLD	embryonic	embryonic	female	tissue	Roadmap	adrenal_gland_female_embryo_(108_days)
BSS00051	EDCR.EMB.ADRENAL.GLD	https://personal.broadinstitute.org/cboix/epimap/ChromHMM/observed_aux_18_hg19/CALLS/BSS00051_18_CALLS_segments.bed.gz	Endocrine		ADRENAL GLAND	EDCR.EMB.ADRENAL.GLD	embryonic	embryonic	female	tissue	Roadmap	adrenal_gland_female_embryo_(113_days)
BSS00059	EDCR.EMB.ADRENAL.GLD	https://personal.broadinstitute.org/cboix/epimap/ChromHMM/observed_aux_18_hg19/CALLS/BSS00059_18_CALLS_segments.bed.gz	Endocrine		ADRENAL GLAND	EDCR.EMB.ADRENAL.GLD	embryonic	embryonic	male	tissue	Roadmap	adrenal_gland_male_embryo_(85_days)
BSS00057	EDCR.EMB.ADRENAL.GLD	https://personal.broadinstitute.org/cboix/epimap/ChromHMM/observed_aux_18_hg19/CALLS/BSS00057_18_CALLS_segments.bed.gz	Endocrine		ADRENAL GLAND	EDCR.EMB.ADRENAL.GLD	embryonic	embryonic	male	tissue	Roadmap	adrenal_gland_male_embryo_(101_day)
BSS00058	EDCR.EMB.ADRENAL.GLD	https://personal.broadinstitute.org/cboix/epimap/ChromHMM/observed_aux_18_hg19/CALLS/BSS00058_18_CALLS_segments.bed.gz	Endocrine		ADRENAL GLAND	EDCR.EMB.ADRENAL.GLD	embryonic	embryonic	male	tissue	Roadmap	adrenal_gland_male_embryo_(108_days)
BSS00045	EDCR.EMB.ADRENAL.GLD	https://personal.broadinstitute.org/cboix/epimap/ChromHMM/observed_aux_18_hg19/CALLS/BSS00045_18_CALLS_segments.bed.gz	Endocrine		ADRENAL GLAND	EDCR.EMB.ADRENAL.GLD	embryonic	embryonic	unknown	tissue	Roadmap	adrenal_gland_embryo_(96_days)
BSS00046	EDCR.ADRENAL.GLD	https://personal.broadinstitute.org/cboix/epimap/ChromHMM/observed_aux_18_hg19/CALLS/BSS00046_18_CALLS_segments.bed.gz	Endocrine		ADRENAL GLAND	EDCR.ADRENAL.GLD	adult	adult	female	tissue	Roadmap	adrenal_gland_female_adult_(30_years)
BSS00047	EDCR.ADRENAL.GLD	https://personal.broadinstitute.org/cboix/epimap/ChromHMM/observed_aux_18_hg19/CALLS/BSS00047_18_CALLS_segments.bed.gz	Endocrine		ADRENAL GLAND	EDCR.ADRENAL.GLD	adult	adult	female	tissue	ENCODE	adrenal_gland_female_adult_(51_year)
BSS00048	EDCR.ADRENAL.GLD	https://personal.broadinstitute.org/cboix/epimap/ChromHMM/observed_aux_18_hg19/CALLS/BSS00048_18_CALLS_segments.bed.gz	Endocrine		ADRENAL GLAND	EDCR.ADRENAL.GLD	adult	adult	female	tissue	ENCODE	adrenal_gland_female_adult_(53_years)
BSS00054	EDCR.ADRENAL.GLD	https://personal.broadinstitute.org/cboix/epimap/ChromHMM/observed_aux_18_hg19/CALLS/BSS00054_18_CALLS_segments.bed.gz	Endocrine		ADRENAL GLAND	EDCR.ADRENAL.GLD	adult	adult	male	tissue	Roadmap	adrenal_gland_male_adult_(34_years)
BSS00060	EDCR.EMB.ADRENAL.GLD	https://personal.broadinstitute.org/cboix/epimap/ChromHMM/observed_aux_18_hg19/CALLS/BSS00060_18_CALLS_segments.bed.gz	Endocrine		ADRENAL GLAND	EDCR.EMB.ADRENAL.GLD	embryonic	embryonic	male	tissue	Roadmap	adrenal_gland_male_embryo_(97_days)
BSS00055	EDCR.ADRENAL.GLD	https://personal.broadinstitute.org/cboix/epimap/ChromHMM/observed_aux_18_hg19/CALLS/BSS00055_18_CALLS_segments.bed.gz	Endocrine		ADRENAL GLAND	EDCR.ADRENAL.GLD	adult	adult	male	tissue	ENCODE	adrenal_gland_male_adult_(37_years)
BSS00056	EDCR.ADRENAL.GLD	https://personal.broadinstitute.org/cboix/epimap/ChromHMM/observed_aux_18_hg19/CALLS/BSS00056_18_CALLS_segments.bed.gz	Endocrine		ADRENAL GLAND	EDCR.ADRENAL.GLD	adult	adult	male	tissue	ENCODE	adrenal_gland_male_adult_(54_years)
BSS01831	EDCR.THYROID.GLD	https://personal.broadinstitute.org/cboix/epimap/ChromHMM/observed_aux_18_hg19/CALLS/BSS01831_18_CALLS_segments.bed.gz	Endocrine		THYROID GLAND	EDCR.THYROID.GLD	adult	adult	female	tissue	ENCODE	thyroid_gland_female_adult_(51_year)
BSS01834	EDCR.THYROID.GLD	https://personal.broadinstitute.org/cboix/epimap/ChromHMM/observed_aux_18_hg19/CALLS/BSS01834_18_CALLS_segments.bed.gz	Endocrine		THYROID GLAND	EDCR.THYROID.GLD	adult	adult	male	tissue	ENCODE	thyroid_gland_male_adult_(37_years)
BSS01832	EDCR.THYROID.GLD	https://personal.broadinstitute.org/cboix/epimap/ChromHMM/observed_aux_18_hg19/CALLS/BSS01832_18_CALLS_segments.bed.gz	Endocrine		THYROID GLAND	EDCR.THYROID.GLD	adult	adult	female	tissue	ENCODE	thyroid_gland_female_adult_(53_years)
BSS01835	EDCR.THYROID.GLD	https://personal.broadinstitute.org/cboix/epimap/ChromHMM/observed_aux_18_hg19/CALLS/BSS01835_18_CALLS_segments.bed.gz	Endocrine		THYROID GLAND	EDCR.THYROID.GLD	adult	adult	male	tissue	ENCODE	thyroid_gland_male_adult_(54_years)
BSS01217	EPTH.BREAST.EPITH	https://personal.broadinstitute.org/cboix/epimap/ChromHMM/observed_aux_18_hg19/CALLS/BSS01217_18_CALLS_segments.bed.gz	Epithelial		BREAST EPITHELIAL CELL	EPTH.BREAST.EPITH	adult	adult	female	cell line	ENCODE	MCF_10A
BSS01224	EPTH.BREAST.EPITH	https://personal.broadinstitute.org/cboix/epimap/ChromHMM/observed_aux_18_hg19/CALLS/BSS01224_18_CALLS_segments.bed.gz	Epithelial		BREAST EPITHELIAL CELL	EPTH.BREAST.EPITH	adult	adult	female	cell line	ENCODE	MCF_10A_treated_with_1_mM_tamoxifen_for_24_hours
BSS01225	EPTH.BREAST.EPITH	https://personal.broadinstitute.org/cboix/epimap/ChromHMM/observed_aux_18_hg19/CALLS/BSS01225_18_CALLS_segments.bed.gz	Epithelial		BREAST EPITHELIAL CELL	EPTH.BREAST.EPITH	adult	adult	female	cell line	ENCODE	MCF_10A_treated_with_1_mM_tamoxifen_for_6_hours
BSS00355	EPTH.FORESKIN.KRTN	https://personal.broadinstitute.org/cboix/epimap/ChromHMM/observed_aux_18_hg19/CALLS/BSS00355_18_CALLS_segments.bed.gz	Epithelial		FORESKIN KERATINOCYTE	EPTH.FORESKIN.KRTN	newborn	newborn	male	primary cell	GGR	foreskin_keratinocyte_male_newborn_(2-4_days)
BSS00361	EPTH.FORESKIN.KRTN	https://personal.broadinstitute.org/cboix/epimap/ChromHMM/observed_aux_18_hg19/CALLS/BSS00361_18_CALLS_segments.bed.gz	Epithelial		FORESKIN KERATINOCYTE	EPTH.FORESKIN.KRTN	newborn	newborn	male	primary cell	GGR	foreskin_keratinocyte_male_newborn_(2-4_days)_treated_with_1.2_mM_calcium_for_2.5_days
BSS00367	EPTH.FORESKIN.KRTN	https://personal.broadinstitute.org/cboix/epimap/ChromHMM/observed_aux_18_hg19/CALLS/BSS00367_18_CALLS_segments.bed.gz	Epithelial		FORESKIN KERATINOCYTE	EPTH.FORESKIN.KRTN	newborn	newborn	male	primary cell	GGR	foreskin_keratinocyte_male_newborn_(2-4_days)_treated_with_1.2_mM_calcium_for_5.5_days
BSS00354	EPTH.FORESKIN.KRTN	https://personal.broadinstitute.org/cboix/epimap/ChromHMM/observed_aux_18_hg19/CALLS/BSS00354_18_CALLS_segments.bed.gz	Epithelial		FORESKIN KERATINOCYTE	EPTH.FORESKIN.KRTN	newborn	newborn	male	primary cell	Roadmap	foreskin_keratinocyte_male_newborn
BSS01366	ESDV.EMB	https://personal.broadinstitute.org/cboix/epimap/ChromHMM/observed_aux_18_hg19/CALLS/BSS01366_18_CALLS_segments.bed.gz	ES-deriv	Brain	NEURAL DERIV	ESDV.NEURAL.CELL	embryonic	embryonic	male	in vitro differentiated cells	ENCODE	neural_cell_originated_from_H1-hESC
BSS00272	ESDV.EMB	https://personal.broadinstitute.org/cboix/epimap/ChromHMM/observed_aux_18_hg19/CALLS/BSS00272_18_CALLS_segments.bed.gz	ES-deriv	Brain	NEURAL PROGENITOR DERIV	ESDV.NEURAL.PROG	embryonic	embryonic	female	in vitro differentiated cells	ENCODE	ecto_neural_progenitor_cell_originated_from_H9
BSS01372	ESDV.EMB	https://personal.broadinstitute.org/cboix/epimap/ChromHMM/observed_aux_18_hg19/CALLS/BSS01372_18_CALLS_segments.bed.gz	ES-deriv	Brain	NEURAL PROGENITOR DERIV	ESDV.NEURAL.PROG	embryonic	embryonic	female	in vitro differentiated cells	Roadmap	neural_stem_progenitor_cell_originated_from_H9
BSS01370	ESDV.EMB	https://personal.broadinstitute.org/cboix/epimap/ChromHMM/observed_aux_18_hg19/CALLS/BSS01370_18_CALLS_segments.bed.gz	ES-deriv	Brain	NEURAL PROGENITOR DERIV	ESDV.NEURAL.PROG	embryonic	embryonic	female	in vitro differentiated cells	ENCODE	neural_progenitor_cell_originated_from_H9
BSS01371	ESDV.EMB	https://personal.broadinstitute.org/cboix/epimap/ChromHMM/observed_aux_18_hg19/CALLS/BSS01371_18_CALLS_segments.bed.gz	ES-deriv	Brain	NEURAL PROGENITOR DERIV	ESDV.NEURAL.PROG	embryonic	embryonic	male	in vitro differentiated cells	Roadmap	neural_stem_progenitor_cell_originated_from_H1-hESC
BSS01375	ESDV.EMB	https://personal.broadinstitute.org/cboix/epimap/ChromHMM/observed_aux_18_hg19/CALLS/BSS01375_18_CALLS_segments.bed.gz	ES-deriv	Brain	NEURON DERIV	ESDV.NEURON	embryonic	embryonic	female	in vitro differentiated cells	Roadmap	neuron_originated_from_H9
BSS00169	ESDV.EMB	https://personal.broadinstitute.org/cboix/epimap/ChromHMM/observed_aux_18_hg19/CALLS/BSS00169_18_CALLS_segments.bed.gz	ES-deriv	Heart	CARDIAC MESODERM DERIV	ESDV.CARD.MESODERM	embryonic	embryonic	female	in vitro differentiated cells	ENCODE	cardiac_mesoderm_originated_from_H7-hESC
BSS00171	ESDV.EMB	https://personal.broadinstitute.org/cboix/epimap/ChromHMM/observed_aux_18_hg19/CALLS/BSS00171_18_CALLS_segments.bed.gz	ES-deriv	Heart	CARDIAC MUSCLE DERIV	ESDV.CARD.MUSCLE	embryonic	embryonic	unknown	in vitro differentiated cells	ENCODE	cardiac_muscle_cell_originated_from_RUES2
BSS00556	ESDV.EMB	https://personal.broadinstitute.org/cboix/epimap/ChromHMM/observed_aux_18_hg19/CALLS/BSS00556_18_CALLS_segments.bed.gz	ES-deriv	Liver	HEPATOCYTE DERIV	ESDV.HEPATOCYTE	embryonic	embryonic	female	in vitro differentiated cells	ENCODE	hepatocyte_originated_from_H9
BSS01261	ESDV.EMB	https://personal.broadinstitute.org/cboix/epimap/ChromHMM/observed_aux_18_hg19/CALLS/BSS01261_18_CALLS_segments.bed.gz	ES-deriv	Mesench	MESENCHYMAL STEM DERIV	ESDV.MESENCH.STEM	embryonic	embryonic	male	in vitro differentiated cells	Roadmap	mesenchymal_stem_cell_originated_from_H1-hESC
BSS01857	ESDV.EMB	https://personal.broadinstitute.org/cboix/epimap/ChromHMM/observed_aux_18_hg19/CALLS/BSS01857_18_CALLS_segments.bed.gz	ES-deriv	Placenta & EEM	TROPHOBLAST DERIV	ESDV.TROPHOBLAST	embryonic	embryonic	male	in vitro differentiated cells	Roadmap	trophoblast_cell_originated_from_H1-hESC
BSS01612	ESDV.EMB	https://personal.broadinstitute.org/cboix/epimap/ChromHMM/observed_aux_18_hg19/CALLS/BSS01612_18_CALLS_segments.bed.gz	ES-deriv	Sm. Muscle	SMOOTH MUSCLE DERIV	ESDV.SM.MUSCLE	embryonic	embryonic	female	in vitro differentiated cells	ENCODE	smooth_muscle_cell_originated_from_H9
BSS00273	ESDV.EMB	https://personal.broadinstitute.org/cboix/epimap/ChromHMM/observed_aux_18_hg19/CALLS/BSS00273_18_CALLS_segments.bed.gz	ES-deriv		ECTODERMAL DERIV	ESDV.ECTODERM	embryonic	embryonic	male	in vitro differentiated cells	Roadmap	ectodermal_cell_originated_from_embryonic_stem_cell
BSS00285	ESDV.EMB	https://personal.broadinstitute.org/cboix/epimap/ChromHMM/observed_aux_18_hg19/CALLS/BSS00285_18_CALLS_segments.bed.gz	ES-deriv		ENDODERMAL CELL	ESDV.ENDODERM	embryonic	embryonic	female	in vitro differentiated cells	ENCODE	endodermal_cell
BSS00287	ESDV.EMB	https://personal.broadinstitute.org/cboix/epimap/ChromHMM/observed_aux_18_hg19/CALLS/BSS00287_18_CALLS_segments.bed.gz	ES-deriv		ENDODERMAL DERIV	ESDV.ENDODERM	embryonic	embryonic	male	in vitro differentiated cells	Roadmap	endodermal_cell_originated_from_HUES64
BSS01263	ESDV.EMB	https://personal.broadinstitute.org/cboix/epimap/ChromHMM/observed_aux_18_hg19/CALLS/BSS01263_18_CALLS_segments.bed.gz	ES-deriv		MESENDODERM DERIV	ESDV.MESENDODERM	embryonic	embryonic	male	in vitro differentiated cells	Roadmap	mesendoderm_originated_from_H1-hESC
BSS01264	ESDV.EMB	https://personal.broadinstitute.org/cboix/epimap/ChromHMM/observed_aux_18_hg19/CALLS/BSS01264_18_CALLS_segments.bed.gz	ES-deriv		MESODERMAL DERIV	ESDV.MESODERM	embryonic	embryonic	male	in vitro differentiated cells	Roadmap	mesodermal_cell_originated_from_HUES64
BSS00277	ESC	https://personal.broadinstitute.org/cboix/epimap/ChromHMM/observed_aux_18_hg19/CALLS/BSS00277_18_CALLS_segments.bed.gz	ESC		ESC	ESC.ELF1	embryonic	embryonic	female	cell line	ENCODE	ELF-1
BSS00315	ESC	https://personal.broadinstitute.org/cboix/epimap/ChromHMM/observed_aux_18_hg19/CALLS/BSS00315_18_CALLS_segments.bed.gz	ESC		ESC	ESC.ESI3	embryonic	embryonic	female	cell line	Roadmap	ES-I3
BSS01866	ESC	https://personal.broadinstitute.org/cboix/epimap/ChromHMM/observed_aux_18_hg19/CALLS/BSS01866_18_CALLS_segments.bed.gz	ESC		ESC	ESC.UCSF4	embryonic	embryonic	female	cell line	Roadmap	UCSF-4
BSS00483	ESC	https://personal.broadinstitute.org/cboix/epimap/ChromHMM/observed_aux_18_hg19/CALLS/BSS00483_18_CALLS_segments.bed.gz	ESC		ESC	ESC.H7HESC	embryonic	embryonic	female	cell line	ENCODE	H7-hESC
BSS00715	ESC	https://personal.broadinstitute.org/cboix/epimap/ChromHMM/observed_aux_18_hg19/CALLS/BSS00715_18_CALLS_segments.bed.gz	ESC		ESC	ESCHUES48	embryonic	embryonic	female	cell line	Roadmap	HUES48
BSS00716	ESC	https://personal.broadinstitute.org/cboix/epimap/ChromHMM/observed_aux_18_hg19/CALLS/BSS00716_18_CALLS_segments.bed.gz	ESC		ESC	ESCHUES6	embryonic	embryonic	female	cell line	Roadmap	HUES6
BSS00717	ESC	https://personal.broadinstitute.org/cboix/epimap/ChromHMM/observed_aux_18_hg19/CALLS/BSS00717_18_CALLS_segments.bed.gz	ESC		ESC	ESCHUES64	embryonic	embryonic	male	cell line	Roadmap	HUES64
BSS00484	ESC	https://personal.broadinstitute.org/cboix/epimap/ChromHMM/observed_aux_18_hg19/CALLS/BSS00484_18_CALLS_segments.bed.gz	ESC		ESC	ESCH9	embryonic	embryonic	female	cell line	ENCODE	H9
BSS00478	ESC	https://personal.broadinstitute.org/cboix/epimap/ChromHMM/observed_aux_18_hg19/CALLS/BSS00478_18_CALLS_segments.bed.gz	ESC		ESC	ESCH1HESC	embryonic	embryonic	male	cell line	ENCODE	H1-hESC
BSS00329	EYE.EMB	https://personal.broadinstitute.org/cboix/epimap/ChromHMM/observed_aux_18_hg19/CALLS/BSS00329_18_CALLS_segments.bed.gz	Eye		EYE	EYE.EMB.EYE	embryonic	embryonic	female	tissue	ENCODE	eye_female_embryo_(76_days)
BSS00328	EYE.EMB	https://personal.broadinstitute.org/cboix/epimap/ChromHMM/observed_aux_18_hg19/CALLS/BSS00328_18_CALLS_segments.bed.gz	Eye		EYE	EYE.EMB.EYE	embryonic	embryonic	male,unknown	tissue	ENCODE	eye_embryo_(56_days)_and_male_embryo_(76_days)
BSS01504	EYE.EMB	https://personal.broadinstitute.org/cboix/epimap/ChromHMM/observed_aux_18_hg19/CALLS/BSS01504_18_CALLS_segments.bed.gz	Eye		EYE RETINA	EYE.EMB.RETINA	embryonic	embryonic	female	tissue	ENCODE	retina_female_embryo_(89_days)
BSS01503	EYE.EMB	https://personal.broadinstitute.org/cboix/epimap/ChromHMM/observed_aux_18_hg19/CALLS/BSS01503_18_CALLS_segments.bed.gz	Eye		EYE RETINA	EYE.EMB.RETINA	embryonic	embryonic	unknown	tissue	ENCODE	retina_embryo_(74_days)_and_embryo_(85_days)
BSS01502	EYE.EMB	https://personal.broadinstitute.org/cboix/epimap/ChromHMM/observed_aux_18_hg19/CALLS/BSS01502_18_CALLS_segments.bed.gz	Eye		EYE RETINA	EYE.EMB.RETINA	embryonic	embryonic	unknown,male	tissue	ENCODE	retina_embryo_(125_days)_and_male_embryo_(103_days)
BSS00505	HRT.EMB.HEART	https://personal.broadinstitute.org/cboix/epimap/ChromHMM/observed_aux_18_hg19/CALLS/BSS00505_18_CALLS_segments.bed.gz	Heart		HEART	HRT.EMB.HEART	embryonic	embryonic	female	tissue	Roadmap	heart_female_embryo_(91_day)
BSS00498	HRT.EMB.HEART	https://personal.broadinstitute.org/cboix/epimap/ChromHMM/observed_aux_18_hg19/CALLS/BSS00498_18_CALLS_segments.bed.gz	Heart		HEART	HRT.EMB.HEART	embryonic	embryonic	female	tissue	Roadmap	heart_female_embryo_(103_days)
BSS00499	HRT.EMB.HEART	https://personal.broadinstitute.org/cboix/epimap/ChromHMM/observed_aux_18_hg19/CALLS/BSS00499_18_CALLS_segments.bed.gz	Heart		HEART	HRT.EMB.HEART	embryonic	embryonic	female	tissue	Roadmap	heart_female_embryo_(105_days)
BSS00500	HRT.EMB.HEART	https://personal.broadinstitute.org/cboix/epimap/ChromHMM/observed_aux_18_hg19/CALLS/BSS00500_18_CALLS_segments.bed.gz	Heart		HEART	HRT.EMB.HEART	embryonic	embryonic	female	tissue	Roadmap	heart_female_embryo_(110_days)
BSS00502	HRT.EMB.HEART	https://personal.broadinstitute.org/cboix/epimap/ChromHMM/observed_aux_18_hg19/CALLS/BSS00502_18_CALLS_segments.bed.gz	Heart		HEART	HRT.EMB.HEART	embryonic	embryonic	female	tissue	Roadmap	heart_female_embryo_(117_days)
BSS00503	HRT.EMB.HEART	https://personal.broadinstitute.org/cboix/epimap/ChromHMM/observed_aux_18_hg19/CALLS/BSS00503_18_CALLS_segments.bed.gz	Heart		HEART	HRT.EMB.HEART	embryonic	embryonic	female	tissue	Roadmap	heart_female_embryo_(147_days)
BSS00501	HRT.EMB.HEART	https://personal.broadinstitute.org/cboix/epimap/ChromHMM/observed_aux_18_hg19/CALLS/BSS00501_18_CALLS_segments.bed.gz	Heart		HEART	HRT.EMB.HEART	embryonic	embryonic	female	tissue	ENCODE	heart_female_embryo_(116_days)_and_female_embryo_(98_days)
BSS00522	HRT.EMB.HEART	https://personal.broadinstitute.org/cboix/epimap/ChromHMM/observed_aux_18_hg19/CALLS/BSS00522_18_CALLS_segments.bed.gz	Heart		HEART	HRT.EMB.HEART	embryonic	embryonic	male	tissue	Roadmap	heart_male_embryo_(96_days)
BSS00518	HRT.EMB.HEART	https://personal.broadinstitute.org/cboix/epimap/ChromHMM/observed_aux_18_hg19/CALLS/BSS00518_18_CALLS_segments.bed.gz	Heart		HEART	HRT.EMB.HEART	embryonic	embryonic	male	tissue	Roadmap	heart_male_embryo_(110_days)
BSS00519	HRT.EMB.HEART	https://personal.broadinstitute.org/cboix/epimap/ChromHMM/observed_aux_18_hg19/CALLS/BSS00519_18_CALLS_segments.bed.gz	Heart		HEART	HRT.EMB.HEART	embryonic	embryonic	male	tissue	Roadmap	heart_male_embryo_(120_days)
BSS00520	HRT.EMB.HEART	https://personal.broadinstitute.org/cboix/epimap/ChromHMM/observed_aux_18_hg19/CALLS/BSS00520_18_CALLS_segments.bed.gz	Heart		HEART	HRT.EMB.HEART	embryonic	embryonic	male	tissue	ENCODE	heart_male_embryo_(72_days)_and_male_embryo_(76_days)
BSS00495	HRT.EMB.HEART	https://personal.broadinstitute.org/cboix/epimap/ChromHMM/observed_aux_18_hg19/CALLS/BSS00495_18_CALLS_segments.bed.gz	Heart		HEART	HRT.EMB.HEART	embryonic	embryonic	unknown	tissue	ENCODE	heart_embryo_(80_days)
BSS00496	HRT.EMB.HEART	https://personal.broadinstitute.org/cboix/epimap/ChromHMM/observed_aux_18_hg19/CALLS/BSS00496_18_CALLS_segments.bed.gz	Heart		HEART	HRT.EMB.HEART	embryonic	embryonic	unknown	tissue	Roadmap	heart_embryo_(96_days)
BSS00494	HRT.EMB.HEART	https://personal.broadinstitute.org/cboix/epimap/ChromHMM/observed_aux_18_hg19/CALLS/BSS00494_18_CALLS_segments.bed.gz	Heart		HEART	HRT.EMB.HEART	embryonic	embryonic	unknown,female	tissue	ENCODE	heart_embryo_(59_days)_and_female_embryo_(76_days)
BSS00521	HRT.EMB.HEART	https://personal.broadinstitute.org/cboix/epimap/ChromHMM/observed_aux_18_hg19/CALLS/BSS00521_18_CALLS_segments.bed.gz	Heart		HEART	HRT.EMB.HEART	embryonic	embryonic	male	tissue	Roadmap	heart_male_embryo_(91_day)
BSS00517	HRT.EMB.HEART	https://personal.broadinstitute.org/cboix/epimap/ChromHMM/observed_aux_18_hg19/CALLS/BSS00517_18_CALLS_segments.bed.gz	Heart		HEART	HRT.EMB.HEART	embryonic	embryonic	male	tissue	Roadmap	heart_male_embryo_(105_days)
BSS00493	HRT.EMB.HEART	https://personal.broadinstitute.org/cboix/epimap/ChromHMM/observed_aux_18_hg19/CALLS/BSS00493_18_CALLS_segments.bed.gz	Heart		HEART	HRT.EMB.HEART	embryonic	embryonic	unknown	tissue	Roadmap	heart_embryo_(101_day)
BSS00513	HRT.LEFT.VENTR	https://personal.broadinstitute.org/cboix/epimap/ChromHMM/observed_aux_18_hg19/CALLS/BSS00513_18_CALLS_segments.bed.gz	Heart		HEART LEFT VENTRICLE	HRT.LEFT.VENTR	child	child	male	tissue	Roadmap	heart_left_ventricle_male_child_(3_years)
BSS00512	HRT.LEFT.VENTR	https://personal.broadinstitute.org/cboix/epimap/ChromHMM/observed_aux_18_hg19/CALLS/BSS00512_18_CALLS_segments.bed.gz	Heart		HEART LEFT VENTRICLE	HRT.LEFT.VENTR	adult	adult	male	tissue	Roadmap	heart_left_ventricle_male_adult_(34_years)
BSS00507	HRT.LEFT.VENTR	https://personal.broadinstitute.org/cboix/epimap/ChromHMM/observed_aux_18_hg19/CALLS/BSS00507_18_CALLS_segments.bed.gz	Heart		HEART LEFT VENTRICLE	HRT.LEFT.VENTR	adult	adult	female	tissue	ENCODE	heart_left_ventricle_female_adult_(53_years)
BSS01506	HRT.RIGHT.ATRIUM	https://personal.broadinstitute.org/cboix/epimap/ChromHMM/observed_aux_18_hg19/CALLS/BSS01506_18_CALLS_segments.bed.gz	Heart		HEART RIGHT ATRIUM	HRT.RIGHT.ATRIUM	adult	adult	female	tissue	ENCODE	right_atrium_auricular_region_female_adult_(51_year)
BSS01508	HRT.RIGHT.ATRIUM	https://personal.broadinstitute.org/cboix/epimap/ChromHMM/observed_aux_18_hg19/CALLS/BSS01508_18_CALLS_segments.bed.gz	Heart		HEART RIGHT ATRIUM	HRT.RIGHT.ATRIUM	adult	adult	male	tissue	Roadmap	right_cardiac_atrium_male_adult_(34_years)
BSS01507	HRT.RIGHT.ATRIUM	https://personal.broadinstitute.org/cboix/epimap/ChromHMM/observed_aux_18_hg19/CALLS/BSS01507_18_CALLS_segments.bed.gz	Heart		HEART RIGHT ATRIUM	HRT.RIGHT.ATRIUM	adult	adult	female	tissue	ENCODE	right_atrium_auricular_region_female_adult_(53_years)
BSS00097	HSC.B	https://personal.broadinstitute.org/cboix/epimap/ChromHMM/observed_aux_18_hg19/CALLS/BSS00097_18_CALLS_segments.bed.gz	HSC & B-cell		B CELL	HSC.B	adult	adult	female	primary cell	Roadmap	B_cell_female_adult_(34_years)
BSS00098	HSC.B	https://personal.broadinstitute.org/cboix/epimap/ChromHMM/observed_aux_18_hg19/CALLS/BSS00098_18_CALLS_segments.bed.gz	HSC & B-cell		B CELL	HSC.B	adult	adult	female	primary cell	ENCODE	B_cell_female_adult_(43_years)
BSS00096	HSC.B	https://personal.broadinstitute.org/cboix/epimap/ChromHMM/observed_aux_18_hg19/CALLS/BSS00096_18_CALLS_segments.bed.gz	HSC & B-cell		B CELL	HSC.B	adult	adult	female	primary cell	ENCODE	B_cell_female_adult_(27_years)_and_female_adult_(43_years)
BSS00100	HSC.B	https://personal.broadinstitute.org/cboix/epimap/ChromHMM/observed_aux_18_hg19/CALLS/BSS00100_18_CALLS_segments.bed.gz	HSC & B-cell		B CELL	HSC.B	adult	adult	male	primary cell	Roadmap	B_cell_male_adult_(21_year)
BSS00101	HSC.B	https://personal.broadinstitute.org/cboix/epimap/ChromHMM/observed_aux_18_hg19/CALLS/BSS00101_18_CALLS_segments.bed.gz	HSC & B-cell		B CELL	HSC.B	adult	adult	male	primary cell	Roadmap	B_cell_male_adult_(37_years)
BSS00095	HSC.B	https://personal.broadinstitute.org/cboix/epimap/ChromHMM/observed_aux_18_hg19/CALLS/BSS00095_18_CALLS_segments.bed.gz	HSC & B-cell		B CELL	HSC.B	adult	adult	female	primary cell	ENCODE	B_cell_female_adult_(27_years)
BSS00179	HSC.CD14.MONOCYTE	https://personal.broadinstitute.org/cboix/epimap/ChromHMM/observed_aux_18_hg19/CALLS/BSS00179_18_CALLS_segments.bed.gz	HSC & B-cell		CD14 MONOCYTE	HSC.CD14.MONOCYTE	adult	adult	female	primary cell	Roadmap	CD14-positive_monocyte_female_adult_(34_years)
BSS00181	HSC.CD14.MONOCYTE	https://personal.broadinstitute.org/cboix/epimap/ChromHMM/observed_aux_18_hg19/CALLS/BSS00181_18_CALLS_segments.bed.gz	HSC & B-cell		CD14 MONOCYTE	HSC.CD14.MONOCYTE	adult	adult	male	primary cell	Roadmap	CD14-positive_monocyte_male_adult_(37_years)
BSS00180	HSC.CD14.MONOCYTE	https://personal.broadinstitute.org/cboix/epimap/ChromHMM/observed_aux_18_hg19/CALLS/BSS00180_18_CALLS_segments.bed.gz	HSC & B-cell		CD14 MONOCYTE	HSC.CD14.MONOCYTE	adult	adult	male	primary cell	Roadmap	CD14-positive_monocyte_male_adult_(21_year)
BSS00233	HSC.CD34.CMP	https://personal.broadinstitute.org/cboix/epimap/ChromHMM/observed_aux_18_hg19/CALLS/BSS00233_18_CALLS_segments.bed.gz	HSC & B-cell		CD34 CMP	HSC.CD34.CMP	adult	adult	female	primary cell	Roadmap	common_myeloid_progenitor,_CD34-positive_female_adult_(50_years)
BSS00236	HSC.CD34.CMP	https://personal.broadinstitute.org/cboix/epimap/ChromHMM/observed_aux_18_hg19/CALLS/BSS00236_18_CALLS_segments.bed.gz	HSC & B-cell		CD34 CMP	HSC.CD34.CMP	adult	adult	male	primary cell	Roadmap	common_myeloid_progenitor,_CD34-positive_male_adult_(23_years)
BSS00238	HSC.CD34.CMP	https://personal.broadinstitute.org/cboix/epimap/ChromHMM/observed_aux_18_hg19/CALLS/BSS00238_18_CALLS_segments.bed.gz	HSC & B-cell		CD34 CMP	HSC.CD34.CMP	adult	adult	male	primary cell	Roadmap	common_myeloid_progenitor,_CD34-positive_male_adult_(37_years)
BSS00240	HSC.CD34.CMP	https://personal.broadinstitute.org/cboix/epimap/ChromHMM/observed_aux_18_hg19/CALLS/BSS00240_18_CALLS_segments.bed.gz	HSC & B-cell		CD34 CMP	HSC.CD34.CMP	adult	adult	male	primary cell	Roadmap	common_myeloid_progenitor,_CD34-positive_male_adult_(43_years)
BSS00241	HSC.CD34.CMP	https://personal.broadinstitute.org/cboix/epimap/ChromHMM/observed_aux_18_hg19/CALLS/BSS00241_18_CALLS_segments.bed.gz	HSC & B-cell		CD34 CMP	HSC.CD34.CMP	adult	adult	male	primary cell	Roadmap	common_myeloid_progenitor,_CD34-positive_male_adult_(49_years)
BSS00235	HSC.CD34.CMP	https://personal.broadinstitute.org/cboix/epimap/ChromHMM/observed_aux_18_hg19/CALLS/BSS00235_18_CALLS_segments.bed.gz	HSC & B-cell		CD34 CMP	HSC.CD34.CMP	adult	adult	male	primary cell	Roadmap	common_myeloid_progenitor,_CD34-positive_male_adult
BSS00237	HSC.CD34.CMP	https://personal.broadinstitute.org/cboix/epimap/ChromHMM/observed_aux_18_hg19/CALLS/BSS00237_18_CALLS_segments.bed.gz	HSC & B-cell		CD34 CMP	HSC.CD34.CMP	adult	adult	male	primary cell	Roadmap	common_myeloid_progenitor,_CD34-positive_male_adult_(36_years)
BSS00239	HSC.CD34.CMP	https://personal.broadinstitute.org/cboix/epimap/ChromHMM/observed_aux_18_hg19/CALLS/BSS00239_18_CALLS_segments.bed.gz	HSC & B-cell		CD34 CMP	HSC.CD34.CMP	adult	adult	male	primary cell	Roadmap	common_myeloid_progenitor,_CD34-positive_male_adult_(42_years)
BSS00231	HSC.CD34.CMP	https://personal.broadinstitute.org/cboix/epimap/ChromHMM/observed_aux_18_hg19/CALLS/BSS00231_18_CALLS_segments.bed.gz	HSC & B-cell		CD34 CMP	HSC.CD34.CMP	adult	adult	female	primary cell	Roadmap	common_myeloid_progenitor,_CD34-positive_female_adult_(27_years)
BSS00232	HSC.CD34.CMP	https://personal.broadinstitute.org/cboix/epimap/ChromHMM/observed_aux_18_hg19/CALLS/BSS00232_18_CALLS_segments.bed.gz	HSC & B-cell		CD34 CMP	HSC.CD34.CMP	adult	adult	female	primary cell	Roadmap	common_myeloid_progenitor,_CD34-positive_female_adult_(33_years)
BSS00544	HSC.MPP	https://personal.broadinstitute.org/cboix/epimap/ChromHMM/observed_aux_18_hg19/CALLS/BSS00544_18_CALLS_segments.bed.gz	HSC & B-cell		MPP	HSC.MPP	adult	adult	male	in vitro differentiated cells	ENCODE	hematopoietic_multipotent_progenitor_cell_male_adult_(25_years)_treated_with_erythropoietin_for_20_days,_hydrocortisone_succinate_for_20_days,_kit_ligand_for_20_days,_interleukin-3_for_20_days
BSS00545	HSC.MPP	https://personal.broadinstitute.org/cboix/epimap/ChromHMM/observed_aux_18_hg19/CALLS/BSS00545_18_CALLS_segments.bed.gz	HSC & B-cell		MPP	HSC.MPP	adult	adult	male	in vitro differentiated cells	ENCODE	hematopoietic_multipotent_progenitor_cell_treated_with_interleukin-3_for_11_day,_kit_ligand_for_11_day,_hydrocortisone_succinate_for_11_day,_erythropoietin_for_11_day
BSS00546	HSC.MPP	https://personal.broadinstitute.org/cboix/epimap/ChromHMM/observed_aux_18_hg19/CALLS/BSS00546_18_CALLS_segments.bed.gz	HSC & B-cell		MPP	HSC.MPP	adult	adult	male	in vitro differentiated cells	ENCODE	hematopoietic_multipotent_progenitor_cell_treated_with_interleukin-3_for_13_days,_kit_ligand_for_13_days,_hydrocortisone_succinate_for_13_days,_erythropoietin_for_13_days
BSS00547	HSC.MPP	https://personal.broadinstitute.org/cboix/epimap/ChromHMM/observed_aux_18_hg19/CALLS/BSS00547_18_CALLS_segments.bed.gz	HSC & B-cell		MPP	HSC.MPP	adult	adult	male	in vitro differentiated cells	ENCODE	hematopoietic_multipotent_progenitor_cell_treated_with_interleukin-3_for_15_days,_kit_ligand_for_15_days,_hydrocortisone_succinate_for_15_days,_erythropoietin_for_15_days
BSS00548	HSC.MPP	https://personal.broadinstitute.org/cboix/epimap/ChromHMM/observed_aux_18_hg19/CALLS/BSS00548_18_CALLS_segments.bed.gz	HSC & B-cell		MPP	HSC.MPP	adult	adult	male	in vitro differentiated cells	ENCODE	hematopoietic_multipotent_progenitor_cell_treated_with_interleukin-3_for_17_days,_kit_ligand_for_17_days,_hydrocortisone_succinate_for_17_days,_erythropoietin_for_17_days
BSS00549	HSC.MPP	https://personal.broadinstitute.org/cboix/epimap/ChromHMM/observed_aux_18_hg19/CALLS/BSS00549_18_CALLS_segments.bed.gz	HSC & B-cell		MPP	HSC.MPP	adult	adult	male	in vitro differentiated cells	ENCODE	hematopoietic_multipotent_progenitor_cell_treated_with_interleukin-3_for_18_days,_kit_ligand_for_18_days,_hydrocortisone_succinate_for_18_days,_erythropoietin_for_18_days
BSS00550	HSC.MPP	https://personal.broadinstitute.org/cboix/epimap/ChromHMM/observed_aux_18_hg19/CALLS/BSS00550_18_CALLS_segments.bed.gz	HSC & B-cell		MPP	HSC.MPP	adult	adult	male	in vitro differentiated cells	ENCODE	hematopoietic_multipotent_progenitor_cell_treated_with_interleukin-3_for_4_days,_kit_ligand_for_4_days,_hydrocortisone_succinate_for_4_days,_erythropoietin_for_4_days
BSS00551	HSC.MPP	https://personal.broadinstitute.org/cboix/epimap/ChromHMM/observed_aux_18_hg19/CALLS/BSS00551_18_CALLS_segments.bed.gz	HSC & B-cell		MPP	HSC.MPP	adult	adult	male	in vitro differentiated cells	ENCODE	hematopoietic_multipotent_progenitor_cell_treated_with_interleukin-3_for_6_days,_kit_ligand_for_6_days,_hydrocortisone_succinate_for_6_days,_erythropoietin_for_6_days
BSS00552	HSC.MPP	https://personal.broadinstitute.org/cboix/epimap/ChromHMM/observed_aux_18_hg19/CALLS/BSS00552_18_CALLS_segments.bed.gz	HSC & B-cell		MPP	HSC.MPP	adult	adult	male	in vitro differentiated cells	ENCODE	hematopoietic_multipotent_progenitor_cell_treated_with_interleukin-3_for_8_days,_kit_ligand_for_8_days,_hydrocortisone_succinate_for_8_days,_erythropoietin_for_8_days
BSS01353	HSC.NK	https://personal.broadinstitute.org/cboix/epimap/ChromHMM/observed_aux_18_hg19/CALLS/BSS01353_18_CALLS_segments.bed.gz	HSC & B-cell		NK CELL	HSC.NK	adult	adult	female	primary cell	Roadmap	natural_killer_cell_female_adult_(34_years)
BSS01355	HSC.NK	https://personal.broadinstitute.org/cboix/epimap/ChromHMM/observed_aux_18_hg19/CALLS/BSS01355_18_CALLS_segments.bed.gz	HSC & B-cell		NK CELL	HSC.NK	adult	adult	male	primary cell	Roadmap	natural_killer_cell_male_adult_(37_years)
BSS01354	HSC.NK	https://personal.broadinstitute.org/cboix/epimap/ChromHMM/observed_aux_18_hg19/CALLS/BSS01354_18_CALLS_segments.bed.gz	HSC & B-cell		NK CELL	HSC.NK	adult	adult	male	primary cell	Roadmap	natural_killer_cell_male_adult_(21_year)
BSS01091	KDNY.EMB.KIDNEY	https://personal.broadinstitute.org/cboix/epimap/ChromHMM/observed_aux_18_hg19/CALLS/BSS01091_18_CALLS_segments.bed.gz	Kidney		KIDNEY	KDNY.EMB.KIDNEY	embryonic	embryonic	female	tissue	Roadmap	kidney_female_embryo_(85_days)
BSS01132	KDNY.EMB.KIDNEY	https://personal.broadinstitute.org/cboix/epimap/ChromHMM/observed_aux_18_hg19/CALLS/BSS01132_18_CALLS_segments.bed.gz	Kidney		KIDNEY	KDNY.EMB.KIDNEY	embryonic	embryonic	female	tissue	Roadmap	left_kidney_female_embryo_(87_days)
BSS01512	KDNY.EMB.KIDNEY	https://personal.broadinstitute.org/cboix/epimap/ChromHMM/observed_aux_18_hg19/CALLS/BSS01512_18_CALLS_segments.bed.gz	Kidney		KIDNEY	KDNY.EMB.KIDNEY	embryonic	embryonic	female	tissue	Roadmap	right_kidney_female_embryo_(87_days)
BSS01133	KDNY.EMB.KIDNEY	https://personal.broadinstitute.org/cboix/epimap/ChromHMM/observed_aux_18_hg19/CALLS/BSS01133_18_CALLS_segments.bed.gz	Kidney		KIDNEY	KDNY.EMB.KIDNEY	embryonic	embryonic	female	tissue	Roadmap	left_kidney_female_embryo_(98_days)
BSS01513	KDNY.EMB.KIDNEY	https://personal.broadinstitute.org/cboix/epimap/ChromHMM/observed_aux_18_hg19/CALLS/BSS01513_18_CALLS_segments.bed.gz	Kidney		KIDNEY	KDNY.EMB.KIDNEY	embryonic	embryonic	female	tissue	Roadmap	right_kidney_female_embryo_(98_days)
BSS01084	KDNY.EMB.KIDNEY	https://personal.broadinstitute.org/cboix/epimap/ChromHMM/observed_aux_18_hg19/CALLS/BSS01084_18_CALLS_segments.bed.gz	Kidney		KIDNEY	KDNY.EMB.KIDNEY	embryonic	embryonic	female	tissue	Roadmap	kidney_female_embryo_(105_days)
BSS01128	KDNY.EMB.KIDNEY	https://personal.broadinstitute.org/cboix/epimap/ChromHMM/observed_aux_18_hg19/CALLS/BSS01128_18_CALLS_segments.bed.gz	Kidney		KIDNEY	KDNY.EMB.KIDNEY	embryonic	embryonic	female	tissue	Roadmap	left_kidney_female_embryo_(107_days)
BSS01509	KDNY.EMB.KIDNEY	https://personal.broadinstitute.org/cboix/epimap/ChromHMM/observed_aux_18_hg19/CALLS/BSS01509_18_CALLS_segments.bed.gz	Kidney		KIDNEY	KDNY.EMB.KIDNEY	embryonic	embryonic	female	tissue	Roadmap	right_kidney_female_embryo_(107_days)
BSS01085	KDNY.EMB.KIDNEY	https://personal.broadinstitute.org/cboix/epimap/ChromHMM/observed_aux_18_hg19/CALLS/BSS01085_18_CALLS_segments.bed.gz	Kidney		KIDNEY	KDNY.EMB.KIDNEY	embryonic	embryonic	female	tissue	Roadmap	kidney_female_embryo_(108_days)
BSS01129	KDNY.EMB.KIDNEY	https://personal.broadinstitute.org/cboix/epimap/ChromHMM/observed_aux_18_hg19/CALLS/BSS01129_18_CALLS_segments.bed.gz	Kidney		KIDNEY	KDNY.EMB.KIDNEY	embryonic	embryonic	female	tissue	Roadmap	left_kidney_female_embryo_(110_days)
BSS01086	KDNY.EMB.KIDNEY	https://personal.broadinstitute.org/cboix/epimap/ChromHMM/observed_aux_18_hg19/CALLS/BSS01086_18_CALLS_segments.bed.gz	Kidney		KIDNEY	KDNY.EMB.KIDNEY	embryonic	embryonic	female	tissue	Roadmap	kidney_female_embryo_(113_days)
BSS01510	KDNY.EMB.KIDNEY	https://personal.broadinstitute.org/cboix/epimap/ChromHMM/observed_aux_18_hg19/CALLS/BSS01510_18_CALLS_segments.bed.gz	Kidney		KIDNEY	KDNY.EMB.KIDNEY	embryonic	embryonic	female	tissue	Roadmap	right_kidney_female_embryo_(117_days)
BSS01089	KDNY.EMB.KIDNEY	https://personal.broadinstitute.org/cboix/epimap/ChromHMM/observed_aux_18_hg19/CALLS/BSS01089_18_CALLS_segments.bed.gz	Kidney		KIDNEY	KDNY.EMB.KIDNEY	embryonic	embryonic	female	tissue	Roadmap	kidney_female_embryo_(121_day)
BSS01130	KDNY.EMB.KIDNEY	https://personal.broadinstitute.org/cboix/epimap/ChromHMM/observed_aux_18_hg19/CALLS/BSS01130_18_CALLS_segments.bed.gz	Kidney		KIDNEY	KDNY.EMB.KIDNEY	embryonic	embryonic	female	tissue	Roadmap	left_kidney_female_embryo_(147_days)
BSS01511	KDNY.EMB.KIDNEY	https://personal.broadinstitute.org/cboix/epimap/ChromHMM/observed_aux_18_hg19/CALLS/BSS01511_18_CALLS_segments.bed.gz	Kidney		KIDNEY	KDNY.EMB.KIDNEY	embryonic	embryonic	female	tissue	Roadmap	right_kidney_female_embryo_(147_days)
BSS01090	KDNY.EMB.KIDNEY	https://personal.broadinstitute.org/cboix/epimap/ChromHMM/observed_aux_18_hg19/CALLS/BSS01090_18_CALLS_segments.bed.gz	Kidney		KIDNEY	KDNY.EMB.KIDNEY	embryonic	embryonic	female,male	tissue	ENCODE	kidney_female_embryo_(76_days)_and_male_embryo_(76_days)
BSS01078	KDNY.EMB.KIDNEY	https://personal.broadinstitute.org/cboix/epimap/ChromHMM/observed_aux_18_hg19/CALLS/BSS01078_18_CALLS_segments.bed.gz	Kidney		KIDNEY	KDNY.EMB.KIDNEY	embryonic	embryonic	female,unknown	tissue	ENCODE	kidney_embryo_(59_days)_and_female_embryo_(59_days)
BSS01100	KDNY.EMB.KIDNEY	https://personal.broadinstitute.org/cboix/epimap/ChromHMM/observed_aux_18_hg19/CALLS/BSS01100_18_CALLS_segments.bed.gz	Kidney		KIDNEY	KDNY.EMB.KIDNEY	embryonic	embryonic	male	tissue	Roadmap	kidney_male_embryo_(85_days)
BSS01101	KDNY.EMB.KIDNEY	https://personal.broadinstitute.org/cboix/epimap/ChromHMM/observed_aux_18_hg19/CALLS/BSS01101_18_CALLS_segments.bed.gz	Kidney		KIDNEY	KDNY.EMB.KIDNEY	embryonic	embryonic	male	tissue	Roadmap	kidney_male_embryo_(87_days)
BSS01135	KDNY.EMB.KIDNEY	https://personal.broadinstitute.org/cboix/epimap/ChromHMM/observed_aux_18_hg19/CALLS/BSS01135_18_CALLS_segments.bed.gz	Kidney		KIDNEY	KDNY.EMB.KIDNEY	embryonic	embryonic	male	tissue	Roadmap	left_kidney_male_embryo_(87_days)
BSS01516	KDNY.EMB.KIDNEY	https://personal.broadinstitute.org/cboix/epimap/ChromHMM/observed_aux_18_hg19/CALLS/BSS01516_18_CALLS_segments.bed.gz	Kidney		KIDNEY	KDNY.EMB.KIDNEY	embryonic	embryonic	male	tissue	Roadmap	right_kidney_male_embryo_(87_days)
BSS01517	KDNY.EMB.KIDNEY	https://personal.broadinstitute.org/cboix/epimap/ChromHMM/observed_aux_18_hg19/CALLS/BSS01517_18_CALLS_segments.bed.gz	Kidney		KIDNEY	KDNY.EMB.KIDNEY	embryonic	embryonic	male	tissue	ENCODE	right_kidney_male_embryo_(91_day)
BSS01136	KDNY.EMB.KIDNEY	https://personal.broadinstitute.org/cboix/epimap/ChromHMM/observed_aux_18_hg19/CALLS/BSS01136_18_CALLS_segments.bed.gz	Kidney		KIDNEY	KDNY.EMB.KIDNEY	embryonic	embryonic	male	tissue	Roadmap	left_kidney_male_embryo_(96_days)
BSS01518	KDNY.EMB.KIDNEY	https://personal.broadinstitute.org/cboix/epimap/ChromHMM/observed_aux_18_hg19/CALLS/BSS01518_18_CALLS_segments.bed.gz	Kidney		KIDNEY	KDNY.EMB.KIDNEY	embryonic	embryonic	male	tissue	Roadmap	right_kidney_male_embryo_(96_days)
BSS01099	KDNY.EMB.KIDNEY	https://personal.broadinstitute.org/cboix/epimap/ChromHMM/observed_aux_18_hg19/CALLS/BSS01099_18_CALLS_segments.bed.gz	Kidney		KIDNEY	KDNY.EMB.KIDNEY	embryonic	embryonic	male	tissue	Roadmap	kidney_male_embryo_(105_days)
BSS01514	KDNY.EMB.KIDNEY	https://personal.broadinstitute.org/cboix/epimap/ChromHMM/observed_aux_18_hg19/CALLS/BSS01514_18_CALLS_segments.bed.gz	Kidney		KIDNEY	KDNY.EMB.KIDNEY	embryonic	embryonic	male	tissue	Roadmap	right_kidney_male_embryo_(108_days)
BSS01134	KDNY.EMB.KIDNEY	https://personal.broadinstitute.org/cboix/epimap/ChromHMM/observed_aux_18_hg19/CALLS/BSS01134_18_CALLS_segments.bed.gz	Kidney		KIDNEY	KDNY.EMB.KIDNEY	embryonic	embryonic	male	tissue	Roadmap	left_kidney_male_embryo_(115_days)
BSS01515	KDNY.EMB.KIDNEY	https://personal.broadinstitute.org/cboix/epimap/ChromHMM/observed_aux_18_hg19/CALLS/BSS01515_18_CALLS_segments.bed.gz	Kidney		KIDNEY	KDNY.EMB.KIDNEY	embryonic	embryonic	male	tissue	Roadmap	right_kidney_male_embryo_(115_days)
BSS01131	KDNY.EMB.KIDNEY	https://personal.broadinstitute.org/cboix/epimap/ChromHMM/observed_aux_18_hg19/CALLS/BSS01131_18_CALLS_segments.bed.gz	Kidney		KIDNEY	KDNY.EMB.KIDNEY	embryonic	embryonic	male,female	tissue	ENCODE	left_kidney_female_embryo_(59_days)_and_male_embryo_(91_day)
BSS01079	KDNY.EMB.KIDNEY	https://personal.broadinstitute.org/cboix/epimap/ChromHMM/observed_aux_18_hg19/CALLS/BSS01079_18_CALLS_segments.bed.gz	Kidney		KIDNEY	KDNY.EMB.KIDNEY	embryonic	embryonic	unknown	tissue	ENCODE	kidney_embryo_(80_days)
BSS01088	KDNY.EMB.KIDNEY	https://personal.broadinstitute.org/cboix/epimap/ChromHMM/observed_aux_18_hg19/CALLS/BSS01088_18_CALLS_segments.bed.gz	Kidney		KIDNEY	KDNY.EMB.KIDNEY	embryonic	embryonic	female	tissue	Roadmap	kidney_female_embryo_(120_days)
BSS01484	KDNY.EMB.RENAL.CTX.ITSM	https://personal.broadinstitute.org/cboix/epimap/ChromHMM/observed_aux_18_hg19/CALLS/BSS01484_18_CALLS_segments.bed.gz	Kidney		RENAL CORTEX INTERSTITIUM	KDNY.EMB.RENAL.CTX.ITSM	embryonic	embryonic	female	tissue	Roadmap	renal_cortex_interstitium_female_embryo_(89_days)
BSS01485	KDNY.EMB.RENAL.CTX.ITSM	https://personal.broadinstitute.org/cboix/epimap/ChromHMM/observed_aux_18_hg19/CALLS/BSS01485_18_CALLS_segments.bed.gz	Kidney		RENAL CORTEX INTERSTITIUM	KDNY.EMB.RENAL.CTX.ITSM	embryonic	embryonic	female	tissue	Roadmap	renal_cortex_interstitium_female_embryo_(96_days)
BSS01482	KDNY.EMB.RENAL.CTX.ITSM	https://personal.broadinstitute.org/cboix/epimap/ChromHMM/observed_aux_18_hg19/CALLS/BSS01482_18_CALLS_segments.bed.gz	Kidney		RENAL CORTEX INTERSTITIUM	KDNY.EMB.RENAL.CTX.ITSM	embryonic	embryonic	female	tissue	Roadmap	renal_cortex_interstitium_female_embryo_(103_days)
BSS01483	KDNY.EMB.RENAL.CTX.ITSM	https://personal.broadinstitute.org/cboix/epimap/ChromHMM/observed_aux_18_hg19/CALLS/BSS01483_18_CALLS_segments.bed.gz	Kidney		RENAL CORTEX INTERSTITIUM	KDNY.EMB.RENAL.CTX.ITSM	embryonic	embryonic	female	tissue	Roadmap	renal_cortex_interstitium_female_embryo_(120_days)
BSS01489	KDNY.EMB.RENAL.CTX.ITSM	https://personal.broadinstitute.org/cboix/epimap/ChromHMM/observed_aux_18_hg19/CALLS/BSS01489_18_CALLS_segments.bed.gz	Kidney		RENAL CORTEX INTERSTITIUM	KDNY.EMB.RENAL.CTX.ITSM	embryonic	embryonic	male	tissue	Roadmap	renal_cortex_interstitium_male_embryo_(91_day)
BSS01490	KDNY.EMB.RENAL.CTX.ITSM	https://personal.broadinstitute.org/cboix/epimap/ChromHMM/observed_aux_18_hg19/CALLS/BSS01490_18_CALLS_segments.bed.gz	Kidney		RENAL CORTEX INTERSTITIUM	KDNY.EMB.RENAL.CTX.ITSM	embryonic	embryonic	male	tissue	Roadmap	renal_cortex_interstitium_male_embryo_(97_days)
BSS01150	KDNY.EMB.RENAL.CTX.ITSM	https://personal.broadinstitute.org/cboix/epimap/ChromHMM/observed_aux_18_hg19/CALLS/BSS01150_18_CALLS_segments.bed.gz	Kidney		RENAL CORTEX INTERSTITIUM	KDNY.EMB.RENAL.CTX.ITSM	embryonic	embryonic	male	tissue	Roadmap	left_renal_cortex_interstitium_male_embryo_(105_days)
BSS01531	KDNY.EMB.RENAL.CTX.ITSM	https://personal.broadinstitute.org/cboix/epimap/ChromHMM/observed_aux_18_hg19/CALLS/BSS01531_18_CALLS_segments.bed.gz	Kidney		RENAL CORTEX INTERSTITIUM	KDNY.EMB.RENAL.CTX.ITSM	embryonic	embryonic	male	tissue	Roadmap	right_renal_cortex_interstitium_male_embryo_(105_days)
BSS01486	KDNY.EMB.RENAL.CTX.ITSM	https://personal.broadinstitute.org/cboix/epimap/ChromHMM/observed_aux_18_hg19/CALLS/BSS01486_18_CALLS_segments.bed.gz	Kidney		RENAL CORTEX INTERSTITIUM	KDNY.EMB.RENAL.CTX.ITSM	embryonic	embryonic	male	tissue	Roadmap	renal_cortex_interstitium_male_embryo_(108_days)
BSS01487	KDNY.EMB.RENAL.CTX.ITSM	https://personal.broadinstitute.org/cboix/epimap/ChromHMM/observed_aux_18_hg19/CALLS/BSS01487_18_CALLS_segments.bed.gz	Kidney		RENAL CORTEX INTERSTITIUM	KDNY.EMB.RENAL.CTX.ITSM	embryonic	embryonic	male	tissue	Roadmap	renal_cortex_interstitium_male_embryo_(113_days)
BSS01151	KDNY.EMB.RENAL.CTX.ITSM	https://personal.broadinstitute.org/cboix/epimap/ChromHMM/observed_aux_18_hg19/CALLS/BSS01151_18_CALLS_segments.bed.gz	Kidney		RENAL CORTEX INTERSTITIUM	KDNY.EMB.RENAL.CTX.ITSM	embryonic	embryonic	male	tissue	Roadmap	left_renal_cortex_interstitium_male_embryo_(120_days)
BSS01532	KDNY.EMB.RENAL.CTX.ITSM	https://personal.broadinstitute.org/cboix/epimap/ChromHMM/observed_aux_18_hg19/CALLS/BSS01532_18_CALLS_segments.bed.gz	Kidney		RENAL CORTEX INTERSTITIUM	KDNY.EMB.RENAL.CTX.ITSM	embryonic	embryonic	male	tissue	Roadmap	right_renal_cortex_interstitium_male_embryo_(120_days)
BSS01488	KDNY.EMB.RENAL.CTX.ITSM	https://personal.broadinstitute.org/cboix/epimap/ChromHMM/observed_aux_18_hg19/CALLS/BSS01488_18_CALLS_segments.bed.gz	Kidney		RENAL CORTEX INTERSTITIUM	KDNY.EMB.RENAL.CTX.ITSM	embryonic	embryonic	male	tissue	Roadmap	renal_cortex_interstitium_male_embryo_(127_days)
BSS01495	KDNY.EMB.RENAL.PELVIS	https://personal.broadinstitute.org/cboix/epimap/ChromHMM/observed_aux_18_hg19/CALLS/BSS01495_18_CALLS_segments.bed.gz	Kidney		RENAL PELVIS	KDNY.EMB.RENAL.PELVIS	embryonic	embryonic	female	tissue	Roadmap	renal_pelvis_female_embryo_(89_days)
BSS01496	KDNY.EMB.RENAL.PELVIS	https://personal.broadinstitute.org/cboix/epimap/ChromHMM/observed_aux_18_hg19/CALLS/BSS01496_18_CALLS_segments.bed.gz	Kidney		RENAL PELVIS	KDNY.EMB.RENAL.PELVIS	embryonic	embryonic	female	tissue	Roadmap	renal_pelvis_female_embryo_(96_days)
BSS01493	KDNY.EMB.RENAL.PELVIS	https://personal.broadinstitute.org/cboix/epimap/ChromHMM/observed_aux_18_hg19/CALLS/BSS01493_18_CALLS_segments.bed.gz	Kidney		RENAL PELVIS	KDNY.EMB.RENAL.PELVIS	embryonic	embryonic	female	tissue	Roadmap	renal_pelvis_female_embryo_(103_days)
BSS01494	KDNY.EMB.RENAL.PELVIS	https://personal.broadinstitute.org/cboix/epimap/ChromHMM/observed_aux_18_hg19/CALLS/BSS01494_18_CALLS_segments.bed.gz	Kidney		RENAL PELVIS	KDNY.EMB.RENAL.PELVIS	embryonic	embryonic	female	tissue	Roadmap	renal_pelvis_female_embryo_(105_days)
BSS01500	KDNY.EMB.RENAL.PELVIS	https://personal.broadinstitute.org/cboix/epimap/ChromHMM/observed_aux_18_hg19/CALLS/BSS01500_18_CALLS_segments.bed.gz	Kidney		RENAL PELVIS	KDNY.EMB.RENAL.PELVIS	embryonic	embryonic	male	tissue	Roadmap	renal_pelvis_male_embryo_(91_day)
BSS01501	KDNY.EMB.RENAL.PELVIS	https://personal.broadinstitute.org/cboix/epimap/ChromHMM/observed_aux_18_hg19/CALLS/BSS01501_18_CALLS_segments.bed.gz	Kidney		RENAL PELVIS	KDNY.EMB.RENAL.PELVIS	embryonic	embryonic	male	tissue	Roadmap	renal_pelvis_male_embryo_(97_days)
BSS01152	KDNY.EMB.RENAL.PELVIS	https://personal.broadinstitute.org/cboix/epimap/ChromHMM/observed_aux_18_hg19/CALLS/BSS01152_18_CALLS_segments.bed.gz	Kidney		RENAL PELVIS	KDNY.EMB.RENAL.PELVIS	embryonic	embryonic	male	tissue	Roadmap	left_renal_pelvis_male_embryo_(105_days)
BSS01533	KDNY.EMB.RENAL.PELVIS	https://personal.broadinstitute.org/cboix/epimap/ChromHMM/observed_aux_18_hg19/CALLS/BSS01533_18_CALLS_segments.bed.gz	Kidney		RENAL PELVIS	KDNY.EMB.RENAL.PELVIS	embryonic	embryonic	male	tissue	Roadmap	right_renal_pelvis_male_embryo_(105_days)
BSS01497	KDNY.EMB.RENAL.PELVIS	https://personal.broadinstitute.org/cboix/epimap/ChromHMM/observed_aux_18_hg19/CALLS/BSS01497_18_CALLS_segments.bed.gz	Kidney		RENAL PELVIS	KDNY.EMB.RENAL.PELVIS	embryonic	embryonic	male	tissue	Roadmap	renal_pelvis_male_embryo_(108_days)
BSS01498	KDNY.EMB.RENAL.PELVIS	https://personal.broadinstitute.org/cboix/epimap/ChromHMM/observed_aux_18_hg19/CALLS/BSS01498_18_CALLS_segments.bed.gz	Kidney		RENAL PELVIS	KDNY.EMB.RENAL.PELVIS	embryonic	embryonic	male	tissue	Roadmap	renal_pelvis_male_embryo_(113_days)
BSS01153	KDNY.EMB.RENAL.PELVIS	https://personal.broadinstitute.org/cboix/epimap/ChromHMM/observed_aux_18_hg19/CALLS/BSS01153_18_CALLS_segments.bed.gz	Kidney		RENAL PELVIS	KDNY.EMB.RENAL.PELVIS	embryonic	embryonic	male	tissue	Roadmap	left_renal_pelvis_male_embryo_(120_days)
BSS01534	KDNY.EMB.RENAL.PELVIS	https://personal.broadinstitute.org/cboix/epimap/ChromHMM/observed_aux_18_hg19/CALLS/BSS01534_18_CALLS_segments.bed.gz	Kidney		RENAL PELVIS	KDNY.EMB.RENAL.PELVIS	embryonic	embryonic	male	tissue	Roadmap	right_renal_pelvis_male_embryo_(120_days)
BSS01499	KDNY.EMB.RENAL.PELVIS	https://personal.broadinstitute.org/cboix/epimap/ChromHMM/observed_aux_18_hg19/CALLS/BSS01499_18_CALLS_segments.bed.gz	Kidney		RENAL PELVIS	KDNY.EMB.RENAL.PELVIS	embryonic	embryonic	male	tissue	Roadmap	renal_pelvis_male_embryo_(127_days)
BSS00511	LVR.LIVER	https://personal.broadinstitute.org/cboix/epimap/ChromHMM/observed_aux_18_hg19/CALLS/BSS00511_18_CALLS_segments.bed.gz	Liver		LIVER	LVR.LIVER	adult	adult	male	tissue	Roadmap	liver_male_adult_(32 years)
BSS01170	LVR.LIVER	https://personal.broadinstitute.org/cboix/epimap/ChromHMM/observed_aux_18_hg19/CALLS/BSS01170_18_CALLS_segments.bed.gz	Liver		LIVER	LVR.LIVER	adult	adult	male	tissue	Roadmap	liver_male_adult_(78_years)
BSS01169	LVR.LIVER	https://personal.broadinstitute.org/cboix/epimap/ChromHMM/observed_aux_18_hg19/CALLS/BSS01169_18_CALLS_segments.bed.gz	Liver		LIVER	LVR.LIVER	adult	adult	male	tissue	Roadmap	liver_male_adult_(32_years)
BSS01159	LVR.LIVER	https://personal.broadinstitute.org/cboix/epimap/ChromHMM/observed_aux_18_hg19/CALLS/BSS01159_18_CALLS_segments.bed.gz	Liver		LIVER	LVR.LIVER	adult	adult	female	tissue	Roadmap	liver_female_adult_(25_years)
BSS01168	LVR.LIVER	https://personal.broadinstitute.org/cboix/epimap/ChromHMM/observed_aux_18_hg19/CALLS/BSS01168_18_CALLS_segments.bed.gz	Liver		LIVER	LVR.LIVER	adult	adult	male	tissue	Roadmap	liver_male_adult_(31_year)
BSS01519	LVR.LIVER	https://personal.broadinstitute.org/cboix/epimap/ChromHMM/observed_aux_18_hg19/CALLS/BSS01519_18_CALLS_segments.bed.gz	Liver		LIVER	LVR.LIVER	adult	adult	female	tissue	ENCODE	right_lobe_of_liver_female_adult_(53_years)
BSS01195	LNG.EMB.LUNG	https://personal.broadinstitute.org/cboix/epimap/ChromHMM/observed_aux_18_hg19/CALLS/BSS01195_18_CALLS_segments.bed.gz	Lung		LUNG	LNG.EMB.LUNG	embryonic	embryonic	female	tissue	ENCODE	lung_female_embryo_(76_days)
BSS01142	LNG.EMB.LUNG	https://personal.broadinstitute.org/cboix/epimap/ChromHMM/observed_aux_18_hg19/CALLS/BSS01142_18_CALLS_segments.bed.gz	Lung		LUNG	LNG.EMB.LUNG	embryonic	embryonic	female	tissue	Roadmap	left_lung_female_embryo_(91_day)
BSS01525	LNG.EMB.LUNG	https://personal.broadinstitute.org/cboix/epimap/ChromHMM/observed_aux_18_hg19/CALLS/BSS01525_18_CALLS_segments.bed.gz	Lung		LUNG	LNG.EMB.LUNG	embryonic	embryonic	female	tissue	Roadmap	right_lung_female_embryo_(91_day)
BSS01143	LNG.EMB.LUNG	https://personal.broadinstitute.org/cboix/epimap/ChromHMM/observed_aux_18_hg19/CALLS/BSS01143_18_CALLS_segments.bed.gz	Lung		LUNG	LNG.EMB.LUNG	embryonic	embryonic	female	tissue	Roadmap	left_lung_female_embryo_(98_days)
BSS01526	LNG.EMB.LUNG	https://personal.broadinstitute.org/cboix/epimap/ChromHMM/observed_aux_18_hg19/CALLS/BSS01526_18_CALLS_segments.bed.gz	Lung		LUNG	LNG.EMB.LUNG	embryonic	embryonic	female	tissue	Roadmap	right_lung_female_embryo_(98_days)
BSS01137	LNG.EMB.LUNG	https://personal.broadinstitute.org/cboix/epimap/ChromHMM/observed_aux_18_hg19/CALLS/BSS01137_18_CALLS_segments.bed.gz	Lung		LUNG	LNG.EMB.LUNG	embryonic	embryonic	female	tissue	Roadmap	left_lung_female_embryo_(105_days)
BSS01520	LNG.EMB.LUNG	https://personal.broadinstitute.org/cboix/epimap/ChromHMM/observed_aux_18_hg19/CALLS/BSS01520_18_CALLS_segments.bed.gz	Lung		LUNG	LNG.EMB.LUNG	embryonic	embryonic	female	tissue	Roadmap	right_lung_female_embryo_(105_days)
BSS01138	LNG.EMB.LUNG	https://personal.broadinstitute.org/cboix/epimap/ChromHMM/observed_aux_18_hg19/CALLS/BSS01138_18_CALLS_segments.bed.gz	Lung		LUNG	LNG.EMB.LUNG	embryonic	embryonic	female	tissue	Roadmap	left_lung_female_embryo_(107_days)
BSS01521	LNG.EMB.LUNG	https://personal.broadinstitute.org/cboix/epimap/ChromHMM/observed_aux_18_hg19/CALLS/BSS01521_18_CALLS_segments.bed.gz	Lung		LUNG	LNG.EMB.LUNG	embryonic	embryonic	female	tissue	Roadmap	right_lung_female_embryo_(107_days)
BSS01139	LNG.EMB.LUNG	https://personal.broadinstitute.org/cboix/epimap/ChromHMM/observed_aux_18_hg19/CALLS/BSS01139_18_CALLS_segments.bed.gz	Lung		LUNG	LNG.EMB.LUNG	embryonic	embryonic	female	tissue	Roadmap	left_lung_female_embryo_(108_days)
BSS01192	LNG.EMB.LUNG	https://personal.broadinstitute.org/cboix/epimap/ChromHMM/observed_aux_18_hg19/CALLS/BSS01192_18_CALLS_segments.bed.gz	Lung		LUNG	LNG.EMB.LUNG	embryonic	embryonic	female	tissue	Roadmap	lung_female_embryo_(108_days)
BSS01522	LNG.EMB.LUNG	https://personal.broadinstitute.org/cboix/epimap/ChromHMM/observed_aux_18_hg19/CALLS/BSS01522_18_CALLS_segments.bed.gz	Lung		LUNG	LNG.EMB.LUNG	embryonic	embryonic	female	tissue	Roadmap	right_lung_female_embryo_(108_days)
BSS01140	LNG.EMB.LUNG	https://personal.broadinstitute.org/cboix/epimap/ChromHMM/observed_aux_18_hg19/CALLS/BSS01140_18_CALLS_segments.bed.gz	Lung		LUNG	LNG.EMB.LUNG	embryonic	embryonic	female	tissue	Roadmap	left_lung_female_embryo_(110_days)
BSS01523	LNG.EMB.LUNG	https://personal.broadinstitute.org/cboix/epimap/ChromHMM/observed_aux_18_hg19/CALLS/BSS01523_18_CALLS_segments.bed.gz	Lung		LUNG	LNG.EMB.LUNG	embryonic	embryonic	female	tissue	Roadmap	right_lung_female_embryo_(110_days)
BSS01141	LNG.EMB.LUNG	https://personal.broadinstitute.org/cboix/epimap/ChromHMM/observed_aux_18_hg19/CALLS/BSS01141_18_CALLS_segments.bed.gz	Lung		LUNG	LNG.EMB.LUNG	embryonic	embryonic	female	tissue	Roadmap	left_lung_female_embryo_(117_days)
BSS01524	LNG.EMB.LUNG	https://personal.broadinstitute.org/cboix/epimap/ChromHMM/observed_aux_18_hg19/CALLS/BSS01524_18_CALLS_segments.bed.gz	Lung		LUNG	LNG.EMB.LUNG	embryonic	embryonic	female	tissue	Roadmap	right_lung_female_embryo_(117_days)
BSS01205	LNG.EMB.LUNG	https://personal.broadinstitute.org/cboix/epimap/ChromHMM/observed_aux_18_hg19/CALLS/BSS01205_18_CALLS_segments.bed.gz	Lung		LUNG	LNG.EMB.LUNG	embryonic	embryonic	male	tissue	Roadmap	lung_male_embryo_(82_days)
BSS01147	LNG.EMB.LUNG	https://personal.broadinstitute.org/cboix/epimap/ChromHMM/observed_aux_18_hg19/CALLS/BSS01147_18_CALLS_segments.bed.gz	Lung		LUNG	LNG.EMB.LUNG	embryonic	embryonic	male	tissue	Roadmap	left_lung_male_embryo_(87_days)
BSS01529	LNG.EMB.LUNG	https://personal.broadinstitute.org/cboix/epimap/ChromHMM/observed_aux_18_hg19/CALLS/BSS01529_18_CALLS_segments.bed.gz	Lung		LUNG	LNG.EMB.LUNG	embryonic	embryonic	male	tissue	Roadmap	right_lung_male_embryo_(87_days)
BSS01148	LNG.EMB.LUNG	https://personal.broadinstitute.org/cboix/epimap/ChromHMM/observed_aux_18_hg19/CALLS/BSS01148_18_CALLS_segments.bed.gz	Lung		LUNG	LNG.EMB.LUNG	embryonic	embryonic	male	tissue	Roadmap	left_lung_male_embryo_(91_day)
BSS01149	LNG.EMB.LUNG	https://personal.broadinstitute.org/cboix/epimap/ChromHMM/observed_aux_18_hg19/CALLS/BSS01149_18_CALLS_segments.bed.gz	Lung		LUNG	LNG.EMB.LUNG	embryonic	embryonic	male	tissue	Roadmap	left_lung_male_embryo_(96_days)
BSS01530	LNG.EMB.LUNG	https://personal.broadinstitute.org/cboix/epimap/ChromHMM/observed_aux_18_hg19/CALLS/BSS01530_18_CALLS_segments.bed.gz	Lung		LUNG	LNG.EMB.LUNG	embryonic	embryonic	male	tissue	Roadmap	right_lung_male_embryo_(96_days)
BSS01202	LNG.EMB.LUNG	https://personal.broadinstitute.org/cboix/epimap/ChromHMM/observed_aux_18_hg19/CALLS/BSS01202_18_CALLS_segments.bed.gz	Lung		LUNG	LNG.EMB.LUNG	embryonic	embryonic	male	tissue	Roadmap	lung_male_embryo_(103_days)
BSS01144	LNG.EMB.LUNG	https://personal.broadinstitute.org/cboix/epimap/ChromHMM/observed_aux_18_hg19/CALLS/BSS01144_18_CALLS_segments.bed.gz	Lung		LUNG	LNG.EMB.LUNG	embryonic	embryonic	male	tissue	Roadmap	left_lung_male_embryo_(105_days)
BSS01527	LNG.EMB.LUNG	https://personal.broadinstitute.org/cboix/epimap/ChromHMM/observed_aux_18_hg19/CALLS/BSS01527_18_CALLS_segments.bed.gz	Lung		LUNG	LNG.EMB.LUNG	embryonic	embryonic	male	tissue	Roadmap	right_lung_male_embryo_(105_days)
BSS01203	LNG.EMB.LUNG	https://personal.broadinstitute.org/cboix/epimap/ChromHMM/observed_aux_18_hg19/CALLS/BSS01203_18_CALLS_segments.bed.gz	Lung		LUNG	LNG.EMB.LUNG	embryonic	embryonic	male	tissue	Roadmap	lung_male_embryo_(108_days)
BSS01145	LNG.EMB.LUNG	https://personal.broadinstitute.org/cboix/epimap/ChromHMM/observed_aux_18_hg19/CALLS/BSS01145_18_CALLS_segments.bed.gz	Lung		LUNG	LNG.EMB.LUNG	embryonic	embryonic	male	tissue	Roadmap	left_lung_male_embryo_(113_days)
BSS01146	LNG.EMB.LUNG	https://personal.broadinstitute.org/cboix/epimap/ChromHMM/observed_aux_18_hg19/CALLS/BSS01146_18_CALLS_segments.bed.gz	Lung		LUNG	LNG.EMB.LUNG	embryonic	embryonic	male	tissue	Roadmap	left_lung_male_embryo_(115_days)
BSS01528	LNG.EMB.LUNG	https://personal.broadinstitute.org/cboix/epimap/ChromHMM/observed_aux_18_hg19/CALLS/BSS01528_18_CALLS_segments.bed.gz	Lung		LUNG	LNG.EMB.LUNG	embryonic	embryonic	male	tissue	Roadmap	right_lung_male_embryo_(115_days)
BSS01204	LNG.EMB.LUNG	https://personal.broadinstitute.org/cboix/epimap/ChromHMM/observed_aux_18_hg19/CALLS/BSS01204_18_CALLS_segments.bed.gz	Lung		LUNG	LNG.EMB.LUNG	embryonic	embryonic	male	tissue	ENCODE	lung_male_embryo_(54_days)_and_male_embryo_(58_days)
BSS01189	LNG.EMB.LUNG	https://personal.broadinstitute.org/cboix/epimap/ChromHMM/observed_aux_18_hg19/CALLS/BSS01189_18_CALLS_segments.bed.gz	Lung		LUNG	LNG.EMB.LUNG	embryonic	embryonic	male	tissue	ENCODE	lung_embryo_(80_days)_and_male_embryo_(76_days)
BSS01188	LNG.EMB.LUNG	https://personal.broadinstitute.org/cboix/epimap/ChromHMM/observed_aux_18_hg19/CALLS/BSS01188_18_CALLS_segments.bed.gz	Lung		LUNG	LNG.EMB.LUNG	embryonic	embryonic	unknown	tissue	Roadmap	lung_embryo_(67_days)
BSS01187	LNG.EMB.LUNG	https://personal.broadinstitute.org/cboix/epimap/ChromHMM/observed_aux_18_hg19/CALLS/BSS01187_18_CALLS_segments.bed.gz	Lung		LUNG	LNG.EMB.LUNG	embryonic	embryonic	unknown	tissue	Roadmap	lung_embryo_(112_days)
BSS01198	LNG.EMB.LUNG	https://personal.broadinstitute.org/cboix/epimap/ChromHMM/observed_aux_18_hg19/CALLS/BSS01198_18_CALLS_segments.bed.gz	Lung		LUNG	LNG.EMB.LUNG	embryonic	embryonic	female	tissue	Roadmap	lung_female_embryo_(96_days)
BSS01186	LNG.EMB.LUNG	https://personal.broadinstitute.org/cboix/epimap/ChromHMM/observed_aux_18_hg19/CALLS/BSS01186_18_CALLS_segments.bed.gz	Lung		LUNG	LNG.EMB.LUNG	embryonic	embryonic	unknown	tissue	Roadmap	lung_embryo_(101_day)
BSS01869	LNG.LUNG	https://personal.broadinstitute.org/cboix/epimap/ChromHMM/observed_aux_18_hg19/CALLS/BSS01869_18_CALLS_segments.bed.gz	Lung		LUNG	LNG.LUNG	adult	adult	female	tissue	ENCODE	upper_lobe_of_left_lung_female_adult_(51_year)
BSS01196	LNG.EMB.LUNG	https://personal.broadinstitute.org/cboix/epimap/ChromHMM/observed_aux_18_hg19/CALLS/BSS01196_18_CALLS_segments.bed.gz	Lung		LUNG	LNG.EMB.LUNG	embryonic	embryonic	female	tissue	Roadmap	lung_female_embryo_(82_days)
BSS01197	LNG.EMB.LUNG	https://personal.broadinstitute.org/cboix/epimap/ChromHMM/observed_aux_18_hg19/CALLS/BSS01197_18_CALLS_segments.bed.gz	Lung		LUNG	LNG.EMB.LUNG	embryonic	embryonic	female	tissue	Roadmap	lung_female_embryo_(85_days)
BSS01871	LNG.LUNG	https://personal.broadinstitute.org/cboix/epimap/ChromHMM/observed_aux_18_hg19/CALLS/BSS01871_18_CALLS_segments.bed.gz	Lung		LUNG	LNG.LUNG	adult	adult	male	tissue	ENCODE	upper_lobe_of_left_lung_male_adult_(37_years)
BSS01201	LNG.LUNG	https://personal.broadinstitute.org/cboix/epimap/ChromHMM/observed_aux_18_hg19/CALLS/BSS01201_18_CALLS_segments.bed.gz	Lung		LUNG	LNG.LUNG	child	child	male	tissue	Roadmap	lung_male_child_(3_years)
BSS01190	LNG.LUNG	https://personal.broadinstitute.org/cboix/epimap/ChromHMM/observed_aux_18_hg19/CALLS/BSS01190_18_CALLS_segments.bed.gz	Lung		LUNG	LNG.LUNG	adult	adult	female	tissue	Roadmap	lung_female_adult_(30_years)
BSS01870	LNG.LUNG	https://personal.broadinstitute.org/cboix/epimap/ChromHMM/observed_aux_18_hg19/CALLS/BSS01870_18_CALLS_segments.bed.gz	Lung		LUNG	LNG.LUNG	adult	adult	female	tissue	ENCODE	upper_lobe_of_left_lung_female_adult_(53_years)
BSS01193	LNG.EMB.LUNG	https://personal.broadinstitute.org/cboix/epimap/ChromHMM/observed_aux_18_hg19/CALLS/BSS01193_18_CALLS_segments.bed.gz	Lung		LUNG	LNG.EMB.LUNG	embryonic	embryonic	female	tissue	Roadmap	lung_female_embryo_(120_days)
BSS00403	LCL.LCL	https://personal.broadinstitute.org/cboix/epimap/ChromHMM/observed_aux_18_hg19/CALLS/BSS00403_18_CALLS_segments.bed.gz	Lymphoblastoid		LYMPHOBLASTOID CELL LINE	LCL.LCL.GM08714	child	child	female	cell line	ENCODE	GM08714
BSS00438	LCL.LCL	https://personal.broadinstitute.org/cboix/epimap/ChromHMM/observed_aux_18_hg19/CALLS/BSS00438_18_CALLS_segments.bed.gz	Lymphoblastoid		LYMPHOBLASTOID CELL LINE	LCL.LCL.GM12875	adult	adult	female	cell line	ENCODE	GM12875
BSS00473	LCL.LCL	https://personal.broadinstitute.org/cboix/epimap/ChromHMM/observed_aux_18_hg19/CALLS/BSS00473_18_CALLS_segments.bed.gz	Lymphoblastoid		LYMPHOBLASTOID CELL LINE	LCL.LCL.GM19240	adult	adult	female	cell line	ENCODE	GM19240
BSS00471	LCL.LCL	https://personal.broadinstitute.org/cboix/epimap/ChromHMM/observed_aux_18_hg19/CALLS/BSS00471_18_CALLS_segments.bed.gz	Lymphoblastoid		LYMPHOBLASTOID CELL LINE	LCL.LCL.GM19238	adult	adult	female	cell line		GM19238
BSS00404	LCL.LCL	https://personal.broadinstitute.org/cboix/epimap/ChromHMM/observed_aux_18_hg19/CALLS/BSS00404_18_CALLS_segments.bed.gz	Lymphoblastoid		LYMPHOBLASTOID CELL LINE	LCL.LCL.GM10248	adult	adult	male	cell line	ENCODE	GM10248
BSS00405	LCL.LCL	https://personal.broadinstitute.org/cboix/epimap/ChromHMM/observed_aux_18_hg19/CALLS/BSS00405_18_CALLS_segments.bed.gz	Lymphoblastoid		LYMPHOBLASTOID CELL LINE	LCL.LCL.GM10266	adult	adult	male	cell line	ENCODE	GM10266
BSS00472	LCL.LCL	https://personal.broadinstitute.org/cboix/epimap/ChromHMM/observed_aux_18_hg19/CALLS/BSS00472_18_CALLS_segments.bed.gz	Lymphoblastoid		LYMPHOBLASTOID CELL LINE	LCL.LCL.GM19239	adult	adult	male	cell line	ENCODE	GM19239
BSS00439	LCL.LCL	https://personal.broadinstitute.org/cboix/epimap/ChromHMM/observed_aux_18_hg19/CALLS/BSS00439_18_CALLS_segments.bed.gz	Lymphoblastoid		LYMPHOBLASTOID CELL LINE	LCL.LCL.GM12878	adult	adult	female	cell line	ENCODE	GM12878
BSS01293	MUSC.EMB.ARM	https://personal.broadinstitute.org/cboix/epimap/ChromHMM/observed_aux_18_hg19/CALLS/BSS01293_18_CALLS_segments.bed.gz	Muscle		ARM MUSCLE	MUSC.EMB.ARM.MUSCLE	embryonic	embryonic	female	tissue	Roadmap	muscle_of_arm_female_embryo_(85_days)
BSS01294	MUSC.EMB.ARM	https://personal.broadinstitute.org/cboix/epimap/ChromHMM/observed_aux_18_hg19/CALLS/BSS01294_18_CALLS_segments.bed.gz	Muscle		ARM MUSCLE	MUSC.EMB.ARM.MUSCLE	embryonic	embryonic	female	tissue	Roadmap	muscle_of_arm_female_embryo_(98_days)
BSS01290	MUSC.EMB.ARM	https://personal.broadinstitute.org/cboix/epimap/ChromHMM/observed_aux_18_hg19/CALLS/BSS01290_18_CALLS_segments.bed.gz	Muscle		ARM MUSCLE	MUSC.EMB.ARM.MUSCLE	embryonic	embryonic	female	tissue	Roadmap	muscle_of_arm_female_embryo_(105_days)
BSS00352	MUSC.EMB.ARM	https://personal.broadinstitute.org/cboix/epimap/ChromHMM/observed_aux_18_hg19/CALLS/BSS00352_18_CALLS_segments.bed.gz	Muscle		ARM MUSCLE	MUSC.EMB.ARM.MUSCLE	embryonic	embryonic	female	tissue	Roadmap	forelimb_muscle_female_embryo_(108_days)
BSS01291	MUSC.EMB.ARM	https://personal.broadinstitute.org/cboix/epimap/ChromHMM/observed_aux_18_hg19/CALLS/BSS01291_18_CALLS_segments.bed.gz	Muscle		ARM MUSCLE	MUSC.EMB.ARM.MUSCLE	embryonic	embryonic	female	tissue	Roadmap	muscle_of_arm_female_embryo_(115_days)
BSS01292	MUSC.EMB.ARM	https://personal.broadinstitute.org/cboix/epimap/ChromHMM/observed_aux_18_hg19/CALLS/BSS01292_18_CALLS_segments.bed.gz	Muscle		ARM MUSCLE	MUSC.EMB.ARM.MUSCLE	embryonic	embryonic	female	tissue	Roadmap	muscle_of_arm_female_embryo_(120_days)
BSS01303	MUSC.EMB.ARM	https://personal.broadinstitute.org/cboix/epimap/ChromHMM/observed_aux_18_hg19/CALLS/BSS01303_18_CALLS_segments.bed.gz	Muscle		ARM MUSCLE	MUSC.EMB.ARM.MUSCLE	embryonic	embryonic	male	tissue	Roadmap	muscle_of_arm_male_embryo_(96_days)
BSS01304	MUSC.EMB.ARM	https://personal.broadinstitute.org/cboix/epimap/ChromHMM/observed_aux_18_hg19/CALLS/BSS01304_18_CALLS_segments.bed.gz	Muscle		ARM MUSCLE	MUSC.EMB.ARM.MUSCLE	embryonic	embryonic	male	tissue	Roadmap	muscle_of_arm_male_embryo_(97_days)
BSS01295	MUSC.EMB.ARM	https://personal.broadinstitute.org/cboix/epimap/ChromHMM/observed_aux_18_hg19/CALLS/BSS01295_18_CALLS_segments.bed.gz	Muscle		ARM MUSCLE	MUSC.EMB.ARM.MUSCLE	embryonic	embryonic	male	tissue	Roadmap	muscle_of_arm_male_embryo_(101_day)
BSS01296	MUSC.EMB.ARM	https://personal.broadinstitute.org/cboix/epimap/ChromHMM/observed_aux_18_hg19/CALLS/BSS01296_18_CALLS_segments.bed.gz	Muscle		ARM MUSCLE	MUSC.EMB.ARM.MUSCLE	embryonic	embryonic	male	tissue	Roadmap	muscle_of_arm_male_embryo_(104_days)
BSS01297	MUSC.EMB.ARM	https://personal.broadinstitute.org/cboix/epimap/ChromHMM/observed_aux_18_hg19/CALLS/BSS01297_18_CALLS_segments.bed.gz	Muscle		ARM MUSCLE	MUSC.EMB.ARM.MUSCLE	embryonic	embryonic	male	tissue	Roadmap	muscle_of_arm_male_embryo_(105_days)
BSS01298	MUSC.EMB.ARM	https://personal.broadinstitute.org/cboix/epimap/ChromHMM/observed_aux_18_hg19/CALLS/BSS01298_18_CALLS_segments.bed.gz	Muscle		ARM MUSCLE	MUSC.EMB.ARM.MUSCLE	embryonic	embryonic	male	tissue	Roadmap	muscle_of_arm_male_embryo_(113_days)
BSS01299	MUSC.EMB.ARM	https://personal.broadinstitute.org/cboix/epimap/ChromHMM/observed_aux_18_hg19/CALLS/BSS01299_18_CALLS_segments.bed.gz	Muscle		ARM MUSCLE	MUSC.EMB.ARM.MUSCLE	embryonic	embryonic	male	tissue	Roadmap	muscle_of_arm_male_embryo_(115_days)
BSS01300	MUSC.EMB.ARM	https://personal.broadinstitute.org/cboix/epimap/ChromHMM/observed_aux_18_hg19/CALLS/BSS01300_18_CALLS_segments.bed.gz	Muscle		ARM MUSCLE	MUSC.EMB.ARM.MUSCLE	embryonic	embryonic	male	tissue	Roadmap	muscle_of_arm_male_embryo_(120_days)
BSS01301	MUSC.EMB.ARM	https://personal.broadinstitute.org/cboix/epimap/ChromHMM/observed_aux_18_hg19/CALLS/BSS01301_18_CALLS_segments.bed.gz	Muscle		ARM MUSCLE	MUSC.EMB.ARM.MUSCLE	embryonic	embryonic	male	tissue	Roadmap	muscle_of_arm_male_embryo_(127_days)
BSS01289	MUSC.EMB.ARM	https://personal.broadinstitute.org/cboix/epimap/ChromHMM/observed_aux_18_hg19/CALLS/BSS01289_18_CALLS_segments.bed.gz	Muscle		ARM MUSCLE	MUSC.EMB.ARM.MUSCLE	embryonic	embryonic	unknown	tissue	Roadmap	muscle_of_arm_embryo_(101_day)
BSS01308	MUSC.EMB.BACK	https://personal.broadinstitute.org/cboix/epimap/ChromHMM/observed_aux_18_hg19/CALLS/BSS01308_18_CALLS_segments.bed.gz	Muscle		BACK MUSCLE	MUSC.EMB.BACK.MUSCLE	embryonic	embryonic	female	tissue	Roadmap	muscle_of_back_female_embryo_(85_days)
BSS01309	MUSC.EMB.BACK	https://personal.broadinstitute.org/cboix/epimap/ChromHMM/observed_aux_18_hg19/CALLS/BSS01309_18_CALLS_segments.bed.gz	Muscle		BACK MUSCLE	MUSC.EMB.BACK.MUSCLE	embryonic	embryonic	female	tissue	Roadmap	muscle_of_back_female_embryo_(98_days)
BSS01305	MUSC.EMB.BACK	https://personal.broadinstitute.org/cboix/epimap/ChromHMM/observed_aux_18_hg19/CALLS/BSS01305_18_CALLS_segments.bed.gz	Muscle		BACK MUSCLE	MUSC.EMB.BACK.MUSCLE	embryonic	embryonic	female	tissue	Roadmap	muscle_of_back_female_embryo_(105_days)
BSS01306	MUSC.EMB.BACK	https://personal.broadinstitute.org/cboix/epimap/ChromHMM/observed_aux_18_hg19/CALLS/BSS01306_18_CALLS_segments.bed.gz	Muscle		BACK MUSCLE	MUSC.EMB.BACK.MUSCLE	embryonic	embryonic	female	tissue	Roadmap	muscle_of_back_female_embryo_(113_days)
BSS01307	MUSC.EMB.BACK	https://personal.broadinstitute.org/cboix/epimap/ChromHMM/observed_aux_18_hg19/CALLS/BSS01307_18_CALLS_segments.bed.gz	Muscle		BACK MUSCLE	MUSC.EMB.BACK.MUSCLE	embryonic	embryonic	female	tissue	Roadmap	muscle_of_back_female_embryo_(115_days)
BSS01315	MUSC.EMB.BACK	https://personal.broadinstitute.org/cboix/epimap/ChromHMM/observed_aux_18_hg19/CALLS/BSS01315_18_CALLS_segments.bed.gz	Muscle		BACK MUSCLE	MUSC.EMB.BACK.MUSCLE	embryonic	embryonic	male	tissue	Roadmap	muscle_of_back_male_embryo_(91_day)
BSS01316	MUSC.EMB.BACK	https://personal.broadinstitute.org/cboix/epimap/ChromHMM/observed_aux_18_hg19/CALLS/BSS01316_18_CALLS_segments.bed.gz	Muscle		BACK MUSCLE	MUSC.EMB.BACK.MUSCLE	embryonic	embryonic	male	tissue	Roadmap	muscle_of_back_male_embryo_(96_days)
BSS01317	MUSC.EMB.BACK	https://personal.broadinstitute.org/cboix/epimap/ChromHMM/observed_aux_18_hg19/CALLS/BSS01317_18_CALLS_segments.bed.gz	Muscle		BACK MUSCLE	MUSC.EMB.BACK.MUSCLE	embryonic	embryonic	male	tissue	Roadmap	muscle_of_back_male_embryo_(97_days)
BSS01310	MUSC.EMB.BACK	https://personal.broadinstitute.org/cboix/epimap/ChromHMM/observed_aux_18_hg19/CALLS/BSS01310_18_CALLS_segments.bed.gz	Muscle		BACK MUSCLE	MUSC.EMB.BACK.MUSCLE	embryonic	embryonic	male	tissue	Roadmap	muscle_of_back_male_embryo_(101_day)
BSS01311	MUSC.EMB.BACK	https://personal.broadinstitute.org/cboix/epimap/ChromHMM/observed_aux_18_hg19/CALLS/BSS01311_18_CALLS_segments.bed.gz	Muscle		BACK MUSCLE	MUSC.EMB.BACK.MUSCLE	embryonic	embryonic	male	tissue	Roadmap	muscle_of_back_male_embryo_(104_days)
BSS01312	MUSC.EMB.BACK	https://personal.broadinstitute.org/cboix/epimap/ChromHMM/observed_aux_18_hg19/CALLS/BSS01312_18_CALLS_segments.bed.gz	Muscle		BACK MUSCLE	MUSC.EMB.BACK.MUSCLE	embryonic	embryonic	male	tissue	Roadmap	muscle_of_back_male_embryo_(105_days)
BSS01313	MUSC.EMB.BACK	https://personal.broadinstitute.org/cboix/epimap/ChromHMM/observed_aux_18_hg19/CALLS/BSS01313_18_CALLS_segments.bed.gz	Muscle		BACK MUSCLE	MUSC.EMB.BACK.MUSCLE	embryonic	embryonic	male	tissue	Roadmap	muscle_of_back_male_embryo_(108_days)
BSS01314	MUSC.EMB.BACK	https://personal.broadinstitute.org/cboix/epimap/ChromHMM/observed_aux_18_hg19/CALLS/BSS01314_18_CALLS_segments.bed.gz	Muscle		BACK MUSCLE	MUSC.EMB.BACK.MUSCLE	embryonic	embryonic	male	tissue	Roadmap	muscle_of_back_male_embryo_(127_days)
BSS00376	MUSC.GASTR.MED	https://personal.broadinstitute.org/cboix/epimap/ChromHMM/observed_aux_18_hg19/CALLS/BSS00376_18_CALLS_segments.bed.gz	Muscle		GASTROCNEMIUS MEDIALIS	MUSC.GASTR.MED	adult	adult	female	tissue	ENCODE	gastrocnemius_medialis_female_adult_(51_year)
BSS00378	MUSC.GASTR.MED	https://personal.broadinstitute.org/cboix/epimap/ChromHMM/observed_aux_18_hg19/CALLS/BSS00378_18_CALLS_segments.bed.gz	Muscle		GASTROCNEMIUS MEDIALIS	MUSC.GASTR.MED	adult	adult	male	tissue	ENCODE	gastrocnemius_medialis_male_adult_(37_years)
BSS00377	MUSC.GASTR.MED	https://personal.broadinstitute.org/cboix/epimap/ChromHMM/observed_aux_18_hg19/CALLS/BSS00377_18_CALLS_segments.bed.gz	Muscle		GASTROCNEMIUS MEDIALIS	MUSC.GASTR.MED	adult	adult	female	tissue	ENCODE	gastrocnemius_medialis_female_adult_(53_years)
BSS00379	MUSC.GASTR.MED	https://personal.broadinstitute.org/cboix/epimap/ChromHMM/observed_aux_18_hg19/CALLS/BSS00379_18_CALLS_segments.bed.gz	Muscle		GASTROCNEMIUS MEDIALIS	MUSC.GASTR.MED	adult	adult	male	tissue	ENCODE	gastrocnemius_medialis_male_adult_(54_years)
BSS01322	MUSC.EMB.LEG	https://personal.broadinstitute.org/cboix/epimap/ChromHMM/observed_aux_18_hg19/CALLS/BSS01322_18_CALLS_segments.bed.gz	Muscle		LEG MUSCLE	MUSC.EMB.LEG.MUSCLE	embryonic	embryonic	female	tissue	Roadmap	muscle_of_leg_female_embryo_(85_days)
BSS01318	MUSC.EMB.LEG	https://personal.broadinstitute.org/cboix/epimap/ChromHMM/observed_aux_18_hg19/CALLS/BSS01318_18_CALLS_segments.bed.gz	Muscle		LEG MUSCLE	MUSC.EMB.LEG.MUSCLE	embryonic	embryonic	female	tissue	Roadmap	muscle_of_leg_female_embryo_(105_days)
BSS01320	MUSC.EMB.LEG	https://personal.broadinstitute.org/cboix/epimap/ChromHMM/observed_aux_18_hg19/CALLS/BSS01320_18_CALLS_segments.bed.gz	Muscle		LEG MUSCLE	MUSC.EMB.LEG.MUSCLE	embryonic	embryonic	female	tissue	Roadmap	muscle_of_leg_female_embryo_(113_days)
BSS01321	MUSC.EMB.LEG	https://personal.broadinstitute.org/cboix/epimap/ChromHMM/observed_aux_18_hg19/CALLS/BSS01321_18_CALLS_segments.bed.gz	Muscle		LEG MUSCLE	MUSC.EMB.LEG.MUSCLE	embryonic	embryonic	female	tissue	Roadmap	muscle_of_leg_female_embryo_(115_days)
BSS01329	MUSC.EMB.LEG	https://personal.broadinstitute.org/cboix/epimap/ChromHMM/observed_aux_18_hg19/CALLS/BSS01329_18_CALLS_segments.bed.gz	Muscle		LEG MUSCLE	MUSC.EMB.LEG.MUSCLE	embryonic	embryonic	male	tissue	Roadmap	muscle_of_leg_male_embryo_(96_days)
BSS01330	MUSC.EMB.LEG	https://personal.broadinstitute.org/cboix/epimap/ChromHMM/observed_aux_18_hg19/CALLS/BSS01330_18_CALLS_segments.bed.gz	Muscle		LEG MUSCLE	MUSC.EMB.LEG.MUSCLE	embryonic	embryonic	male	tissue	Roadmap	muscle_of_leg_male_embryo_(97_days)
BSS01323	MUSC.EMB.LEG	https://personal.broadinstitute.org/cboix/epimap/ChromHMM/observed_aux_18_hg19/CALLS/BSS01323_18_CALLS_segments.bed.gz	Muscle		LEG MUSCLE	MUSC.EMB.LEG.MUSCLE	embryonic	embryonic	male	tissue	Roadmap	muscle_of_leg_male_embryo_(101_day)
BSS01324	MUSC.EMB.LEG	https://personal.broadinstitute.org/cboix/epimap/ChromHMM/observed_aux_18_hg19/CALLS/BSS01324_18_CALLS_segments.bed.gz	Muscle		LEG MUSCLE	MUSC.EMB.LEG.MUSCLE	embryonic	embryonic	male	tissue	Roadmap	muscle_of_leg_male_embryo_(104_days)
BSS01325	MUSC.EMB.LEG	https://personal.broadinstitute.org/cboix/epimap/ChromHMM/observed_aux_18_hg19/CALLS/BSS01325_18_CALLS_segments.bed.gz	Muscle		LEG MUSCLE	MUSC.EMB.LEG.MUSCLE	embryonic	embryonic	male	tissue	Roadmap	muscle_of_leg_male_embryo_(105_days)
BSS01327	MUSC.EMB.LEG	https://personal.broadinstitute.org/cboix/epimap/ChromHMM/observed_aux_18_hg19/CALLS/BSS01327_18_CALLS_segments.bed.gz	Muscle		LEG MUSCLE	MUSC.EMB.LEG.MUSCLE	embryonic	embryonic	male	tissue	Roadmap	muscle_of_leg_male_embryo_(115_days)
BSS00700	MUSC.EMB.LEG	https://personal.broadinstitute.org/cboix/epimap/ChromHMM/observed_aux_18_hg19/CALLS/BSS00700_18_CALLS_segments.bed.gz	Muscle		LEG MUSCLE	MUSC.EMB.LEG.MUSCLE	embryonic	embryonic	male	tissue	Roadmap	hindlimb_muscle_male_embryo_(120_days)
BSS01328	MUSC.EMB.LEG	https://personal.broadinstitute.org/cboix/epimap/ChromHMM/observed_aux_18_hg19/CALLS/BSS01328_18_CALLS_segments.bed.gz	Muscle		LEG MUSCLE	MUSC.EMB.LEG.MUSCLE	embryonic	embryonic	male	tissue	Roadmap	muscle_of_leg_male_embryo_(127_days)
BSS01319	MUSC.EMB.LEG	https://personal.broadinstitute.org/cboix/epimap/ChromHMM/observed_aux_18_hg19/CALLS/BSS01319_18_CALLS_segments.bed.gz	Muscle		LEG MUSCLE	MUSC.EMB.LEG.MUSCLE	embryonic	embryonic	female	tissue	Roadmap	muscle_of_leg_female_embryo_(110_days)
BSS01460	MUSC.PSOAS.MUSCLE	https://personal.broadinstitute.org/cboix/epimap/ChromHMM/observed_aux_18_hg19/CALLS/BSS01460_18_CALLS_segments.bed.gz	Muscle		PSOAS MUSCLE	MUSC.PSOAS.MUSCLE	adult	adult	female	tissue	Roadmap	psoas_muscle_female_adult_(30_years)
BSS01461	MUSC.PSOAS.MUSCLE	https://personal.broadinstitute.org/cboix/epimap/ChromHMM/observed_aux_18_hg19/CALLS/BSS01461_18_CALLS_segments.bed.gz	Muscle		PSOAS MUSCLE	MUSC.PSOAS.MUSCLE	adult	adult	male	tissue	ENCODE	psoas_muscle_male_adult_(27_years)_and_male_adult_(35_years)
BSS01462	MUSC.PSOAS.MUSCLE	https://personal.broadinstitute.org/cboix/epimap/ChromHMM/observed_aux_18_hg19/CALLS/BSS01462_18_CALLS_segments.bed.gz	Muscle		PSOAS MUSCLE	MUSC.PSOAS.MUSCLE	adult	adult	male	tissue	Roadmap	psoas_muscle_male_adult_(34_years)
BSS01463	MUSC.PSOAS.MUSCLE	https://personal.broadinstitute.org/cboix/epimap/ChromHMM/observed_aux_18_hg19/CALLS/BSS01463_18_CALLS_segments.bed.gz	Muscle		PSOAS MUSCLE	MUSC.PSOAS.MUSCLE	child	child	male	tissue	Roadmap	psoas_muscle_male_child_(3_years)
BSS01331	MUSC.EMB.TRUNK	https://personal.broadinstitute.org/cboix/epimap/ChromHMM/observed_aux_18_hg19/CALLS/BSS01331_18_CALLS_segments.bed.gz	Muscle		TRUNK MUSCLE	MUSC.EMB.TRUNK.MUSCLE	embryonic	embryonic	female	tissue	Roadmap	muscle_of_trunk_female_embryo_(113_days)
BSS01333	MUSC.EMB.TRUNK	https://personal.broadinstitute.org/cboix/epimap/ChromHMM/observed_aux_18_hg19/CALLS/BSS01333_18_CALLS_segments.bed.gz	Muscle		TRUNK MUSCLE	MUSC.EMB.TRUNK.MUSCLE	embryonic	embryonic	female	tissue	Roadmap	muscle_of_trunk_female_embryo_(120_days)
BSS01334	MUSC.EMB.TRUNK	https://personal.broadinstitute.org/cboix/epimap/ChromHMM/observed_aux_18_hg19/CALLS/BSS01334_18_CALLS_segments.bed.gz	Muscle		TRUNK MUSCLE	MUSC.EMB.TRUNK.MUSCLE	embryonic	embryonic	female	tissue	Roadmap	muscle_of_trunk_female_embryo_(121_day)
BSS01332	MUSC.EMB.TRUNK	https://personal.broadinstitute.org/cboix/epimap/ChromHMM/observed_aux_18_hg19/CALLS/BSS01332_18_CALLS_segments.bed.gz	Muscle		TRUNK MUSCLE	MUSC.EMB.TRUNK.MUSCLE	embryonic	embryonic	female	tissue	Roadmap	muscle_of_trunk_female_embryo_(115_days)
BSS01338	MYO	https://personal.broadinstitute.org/cboix/epimap/ChromHMM/observed_aux_18_hg19/CALLS/BSS01338_18_CALLS_segments.bed.gz	Myosat		MYOCYTE	MYO.MYOCYTE	adult	adult	male	in vitro differentiated cells	ENCODE	myocyte_originated_from_LHCN-M2
BSS01344	MYO	https://personal.broadinstitute.org/cboix/epimap/ChromHMM/observed_aux_18_hg19/CALLS/BSS01344_18_CALLS_segments.bed.gz	Myosat		MYOTUBE	MYO.MYOTUBE	adult	adult	male	in vitro differentiated cells	ENCODE	myotube_originated_from_skeletal_muscle_myoblast
BSS01155	MYO	https://personal.broadinstitute.org/cboix/epimap/ChromHMM/observed_aux_18_hg19/CALLS/BSS01155_18_CALLS_segments.bed.gz	Myosat		SKELETAL MUSCLE MYOBLAST	MYO.SKLT.MYOBLAST	adult	adult	male	cell line	ENCODE	LHCN-M2
BSS01574	MYO	https://personal.broadinstitute.org/cboix/epimap/ChromHMM/observed_aux_18_hg19/CALLS/BSS01574_18_CALLS_segments.bed.gz	Myosat		SKELETAL MUSCLE MYOBLAST	MYO.SKLT.MYOBLAST	adult	adult	male	primary cell	ENCODE	skeletal_muscle_myoblast_male_adult_(22_years)
BSS01576	MYO	https://personal.broadinstitute.org/cboix/epimap/ChromHMM/observed_aux_18_hg19/CALLS/BSS01576_18_CALLS_segments.bed.gz	Myosat		SKELETAL MUSCLE SATELLITE CELL	MYO.SKLT.SATELLITE	adult	adult	female	primary cell	Roadmap	skeletal_muscle_satellite_cell_female_adult_originated_from_mesodermal_cell
BSS01378	NSPH.NEUROSPHERE	https://personal.broadinstitute.org/cboix/epimap/ChromHMM/observed_aux_18_hg19/CALLS/BSS01378_18_CALLS_segments.bed.gz	Neurosph		NEUROSPHERE	NSPH.NEUROSPHERE	embryonic	embryonic	female	primary cell	Roadmap	neurosphere_female_embryo_(17_weeks)_originated_from_cortex
BSS01379	NSPH.NEUROSPHERE	https://personal.broadinstitute.org/cboix/epimap/ChromHMM/observed_aux_18_hg19/CALLS/BSS01379_18_CALLS_segments.bed.gz	Neurosph		NEUROSPHERE	NSPH.NEUROSPHERE	embryonic	embryonic	female	primary cell	Roadmap	neurosphere_female_embryo_(17_weeks)_originated_from_ganglionic_eminence
BSS01377	NSPH.NEUROSPHERE	https://personal.broadinstitute.org/cboix/epimap/ChromHMM/observed_aux_18_hg19/CALLS/BSS01377_18_CALLS_segments.bed.gz	Neurosph		NEUROSPHERE	NSPH.NEUROSPHERE	embryonic	embryonic	unknown	primary cell	Roadmap	neurosphere_embryo_(15_weeks)_originated_from_ganglionic_eminence
BSS00121	PANC.ADLT	https://personal.broadinstitute.org/cboix/epimap/ChromHMM/observed_aux_18_hg19/CALLS/BSS00121_18_CALLS_segments.bed.gz	Pancreas		BODY OF PANCREAS	PANC.BODY.PANCREAS	adult	adult	female	tissue	ENCODE	body_of_pancreas_female_adult_(51_year)
BSS00122	PANC.ADLT	https://personal.broadinstitute.org/cboix/epimap/ChromHMM/observed_aux_18_hg19/CALLS/BSS00122_18_CALLS_segments.bed.gz	Pancreas		BODY OF PANCREAS	PANC.BODY.PANCREAS	adult	adult	female	tissue	ENCODE	body_of_pancreas_female_adult_(53_years)
BSS00123	PANC.ADLT	https://personal.broadinstitute.org/cboix/epimap/ChromHMM/observed_aux_18_hg19/CALLS/BSS00123_18_CALLS_segments.bed.gz	Pancreas		BODY OF PANCREAS	PANC.BODY.PANCREAS	adult	adult	male	tissue	ENCODE	body_of_pancreas_male_adult_(37_years)
BSS00124	PANC.ADLT	https://personal.broadinstitute.org/cboix/epimap/ChromHMM/observed_aux_18_hg19/CALLS/BSS00124_18_CALLS_segments.bed.gz	Pancreas		BODY OF PANCREAS	PANC.BODY.PANCREAS	adult	adult	male	tissue	ENCODE	body_of_pancreas_male_adult_(54_years)
BSS01406	PANC.ADLT	https://personal.broadinstitute.org/cboix/epimap/ChromHMM/observed_aux_18_hg19/CALLS/BSS01406_18_CALLS_segments.bed.gz	Pancreas		PANCREAS	PANC.PANCREAS	adult	adult	female	tissue	Roadmap	pancreas_female_adult_(30_years)
BSS01407	PANC.ADLT	https://personal.broadinstitute.org/cboix/epimap/ChromHMM/observed_aux_18_hg19/CALLS/BSS01407_18_CALLS_segments.bed.gz	Pancreas		PANCREAS	PANC.PANCREAS	adult	adult	male	tissue	Roadmap	pancreas_male_adult_(34_years)
BSS00215	PCTA.CHORIONIC.VILL	https://personal.broadinstitute.org/cboix/epimap/ChromHMM/observed_aux_18_hg19/CALLS/BSS00215_18_CALLS_segments.bed.gz	Placenta & EEM		CHORIONIC VILLUS	PCTA.CHORIONIC.VILL	embryonic	embryonic	female	tissue	Roadmap	chorionic_villus_female_embryo_(40_weeks)
BSS00216	PCTA.CHORIONIC.VILL	https://personal.broadinstitute.org/cboix/epimap/ChromHMM/observed_aux_18_hg19/CALLS/BSS00216_18_CALLS_segments.bed.gz	Placenta & EEM		CHORIONIC VILLUS	PCTA.CHORIONIC.VILL	embryonic	embryonic	male	tissue	Roadmap	chorionic_villus_male_embryo_(16_weeks)
BSS00217	PCTA.CHORIONIC.VILL	https://personal.broadinstitute.org/cboix/epimap/ChromHMM/observed_aux_18_hg19/CALLS/BSS00217_18_CALLS_segments.bed.gz	Placenta & EEM		CHORIONIC VILLUS	PCTA.CHORIONIC.VILL	embryonic	embryonic	male	tissue	Roadmap	chorionic_villus_male_embryo_(38_weeks)
BSS00214	PCTA.CHORIONIC.VILL	https://personal.broadinstitute.org/cboix/epimap/ChromHMM/observed_aux_18_hg19/CALLS/BSS00214_18_CALLS_segments.bed.gz	Placenta & EEM		CHORIONIC VILLUS	PCTA.CHORIONIC.VILL	embryonic	embryonic	unknown	tissue	Roadmap	chorionic_villus_embryo_(16_weeks)
BSS01440	PCTA.PLACENTA	https://personal.broadinstitute.org/cboix/epimap/ChromHMM/observed_aux_18_hg19/CALLS/BSS01440_18_CALLS_segments.bed.gz	Placenta & EEM		PLACENTA	PCTA.PLACENTA	embryonic	embryonic	female	tissue	Roadmap	placenta_female_embryo_(85_days)
BSS01436	PCTA.PLACENTA	https://personal.broadinstitute.org/cboix/epimap/ChromHMM/observed_aux_18_hg19/CALLS/BSS01436_18_CALLS_segments.bed.gz	Placenta & EEM		PLACENTA	PCTA.PLACENTA	embryonic	embryonic	female	tissue	Roadmap	placenta_female_embryo_(105_days)
BSS01437	PCTA.PLACENTA	https://personal.broadinstitute.org/cboix/epimap/ChromHMM/observed_aux_18_hg19/CALLS/BSS01437_18_CALLS_segments.bed.gz	Placenta & EEM		PLACENTA	PCTA.PLACENTA	embryonic	embryonic	female	tissue	Roadmap	placenta_female_embryo_(108_days)
BSS01435	PCTA.PLACENTA	https://personal.broadinstitute.org/cboix/epimap/ChromHMM/observed_aux_18_hg19/CALLS/BSS01435_18_CALLS_segments.bed.gz	Placenta & EEM		PLACENTA	PCTA.PLACENTA	embryonic	embryonic	female,male	tissue	ENCODE	placenta_female_embryo_(101_day)_and_male_embryo_(105_days)
BSS01443	PCTA.PLACENTA	https://personal.broadinstitute.org/cboix/epimap/ChromHMM/observed_aux_18_hg19/CALLS/BSS01443_18_CALLS_segments.bed.gz	Placenta & EEM		PLACENTA	PCTA.PLACENTA	embryonic	embryonic	male	tissue	Roadmap	placenta_male_embryo_(85_days)
BSS01444	PCTA.PLACENTA	https://personal.broadinstitute.org/cboix/epimap/ChromHMM/observed_aux_18_hg19/CALLS/BSS01444_18_CALLS_segments.bed.gz	Placenta & EEM		PLACENTA	PCTA.PLACENTA	embryonic	embryonic	male	tissue	Roadmap	placenta_male_embryo_(91_day)
BSS01433	PCTA.PLACENTA	https://personal.broadinstitute.org/cboix/epimap/ChromHMM/observed_aux_18_hg19/CALLS/BSS01433_18_CALLS_segments.bed.gz	Placenta & EEM		PLACENTA	PCTA.PLACENTA	embryonic	embryonic	unknown	tissue	ENCODE	placenta_embryo_(56_days)_and_embryo_(59_days)
BSS01432	PCTA.PLACENTA	https://personal.broadinstitute.org/cboix/epimap/ChromHMM/observed_aux_18_hg19/CALLS/BSS01432_18_CALLS_segments.bed.gz	Placenta & EEM		PLACENTA	PCTA.PLACENTA	embryonic	embryonic	unknown	tissue	ENCODE	placenta_embryo_(53_days)
BSS01430	PCTA.PLACENTA	https://personal.broadinstitute.org/cboix/epimap/ChromHMM/observed_aux_18_hg19/CALLS/BSS01430_18_CALLS_segments.bed.gz	Placenta & EEM		PLACENTA	PCTA.PLACENTA	embryonic	embryonic	unknown	tissue	ENCODE	placenta_embryo_(102_days)
BSS01448	PCTA.PLACENTA	https://personal.broadinstitute.org/cboix/epimap/ChromHMM/observed_aux_18_hg19/CALLS/BSS01448_18_CALLS_segments.bed.gz	Placenta & EEM		PLACENTA	PCTA.PLACENTA	embryonic	embryonic	male	tissue	Roadmap	placental_basal_plate_male_embryo_(38_weeks)
BSS01446	PCTA.PLACENTA	https://personal.broadinstitute.org/cboix/epimap/ChromHMM/observed_aux_18_hg19/CALLS/BSS01446_18_CALLS_segments.bed.gz	Placenta & EEM		PLACENTA	PCTA.PLACENTA	embryonic	embryonic	female	tissue	Roadmap	placental_basal_plate_female_embryo_(40_weeks)
BSS01441	PCTA.PLACENTA	https://personal.broadinstitute.org/cboix/epimap/ChromHMM/observed_aux_18_hg19/CALLS/BSS01441_18_CALLS_segments.bed.gz	Placenta & EEM		PLACENTA	PCTA.PLACENTA	embryonic	embryonic	male	tissue	Roadmap	placenta_male_embryo_(16_weeks)
BSS01431	PCTA.PLACENTA	https://personal.broadinstitute.org/cboix/epimap/ChromHMM/observed_aux_18_hg19/CALLS/BSS01431_18_CALLS_segments.bed.gz	Placenta & EEM		PLACENTA	PCTA.PLACENTA	embryonic	embryonic	unknown	tissue	Roadmap	placenta_embryo_(16_weeks)
BSS01438	PCTA.PLACENTA	https://personal.broadinstitute.org/cboix/epimap/ChromHMM/observed_aux_18_hg19/CALLS/BSS01438_18_CALLS_segments.bed.gz	Placenta & EEM		PLACENTA	PCTA.PLACENTA	embryonic	embryonic	female	tissue	Roadmap	placenta_female_embryo_(113_days)
BSS00714	PCTA.TROPHOBLAST	https://personal.broadinstitute.org/cboix/epimap/ChromHMM/observed_aux_18_hg19/CALLS/BSS00714_18_CALLS_segments.bed.gz	Placenta & EEM		TROPHOBLAST	PCTA.TROPHOBLAST	embryonic	embryonic	unknown	cell line	ENCODE	HTR-8_SVneo
BSS01856	PCTA.TROPHOBLAST	https://personal.broadinstitute.org/cboix/epimap/ChromHMM/observed_aux_18_hg19/CALLS/BSS01856_18_CALLS_segments.bed.gz	Placenta & EEM		TROPHOBLAST	PCTA.TROPHOBLAST	embryonic	embryonic	unknown	primary cell	ENCODE	trophoblast_cell_embryo_(39_weeks)_and_embryo_(40_weeks)
BSS01853	PCTA.TROPHOBLAST	https://personal.broadinstitute.org/cboix/epimap/ChromHMM/observed_aux_18_hg19/CALLS/BSS01853_18_CALLS_segments.bed.gz	Placenta & EEM		TROPHOBLAST	PCTA.TROPHOBLAST	embryonic	embryonic	unknown	primary cell	ENCODE	trophoblast_cell_embryo_(21_week)
BSS01855	PCTA.TROPHOBLAST	https://personal.broadinstitute.org/cboix/epimap/ChromHMM/observed_aux_18_hg19/CALLS/BSS01855_18_CALLS_segments.bed.gz	Placenta & EEM		TROPHOBLAST	PCTA.TROPHOBLAST	embryonic	embryonic	unknown	primary cell	ENCODE	trophoblast_cell_embryo_(23_weeks)
BSS01852	PCTA.TROPHOBLAST	https://personal.broadinstitute.org/cboix/epimap/ChromHMM/observed_aux_18_hg19/CALLS/BSS01852_18_CALLS_segments.bed.gz	Placenta & EEM		TROPHOBLAST	PCTA.TROPHOBLAST	embryonic	embryonic	unknown	primary cell	ENCODE	trophoblast_cell_embryo_(17_weeks)_and_embryo_(18_weeks)
BSS01859	PCTA.TROPHOBLAST	https://personal.broadinstitute.org/cboix/epimap/ChromHMM/observed_aux_18_hg19/CALLS/BSS01859_18_CALLS_segments.bed.gz	Placenta & EEM		TROPHOBLAST	PCTA.TROPHOBLAST	embryonic	embryonic	female	tissue	Roadmap	trophoblast_female_embryo_(20_weeks)
BSS01860	PCTA.TROPHOBLAST	https://personal.broadinstitute.org/cboix/epimap/ChromHMM/observed_aux_18_hg19/CALLS/BSS01860_18_CALLS_segments.bed.gz	Placenta & EEM		TROPHOBLAST	PCTA.TROPHOBLAST	embryonic	embryonic	female	tissue	Roadmap	trophoblast_female_embryo_(40_weeks)
BSS01618	PNS.SPINAL.CRD.EMB	https://personal.broadinstitute.org/cboix/epimap/ChromHMM/observed_aux_18_hg19/CALLS/BSS01618_18_CALLS_segments.bed.gz	PNS		SPINAL CORD	PNS.SPINAL.CRD	embryonic	embryonic	female	tissue	Roadmap	spinal_cord_female_embryo_(87_days)
BSS01619	PNS.SPINAL.CRD.EMB	https://personal.broadinstitute.org/cboix/epimap/ChromHMM/observed_aux_18_hg19/CALLS/BSS01619_18_CALLS_segments.bed.gz	PNS		SPINAL CORD	PNS.SPINAL.CRD	embryonic	embryonic	female	tissue	Roadmap	spinal_cord_female_embryo_(89_days)
BSS01617	PNS.SPINAL.CRD.EMB	https://personal.broadinstitute.org/cboix/epimap/ChromHMM/observed_aux_18_hg19/CALLS/BSS01617_18_CALLS_segments.bed.gz	PNS		SPINAL CORD	PNS.SPINAL.CRD	embryonic	embryonic	female,male	tissue	ENCODE	spinal_cord_female_embryo_(59_days)_and_male_embryo_(72_days)
BSS01621	PNS.SPINAL.CRD.EMB	https://personal.broadinstitute.org/cboix/epimap/ChromHMM/observed_aux_18_hg19/CALLS/BSS01621_18_CALLS_segments.bed.gz	PNS		SPINAL CORD	PNS.SPINAL.CRD	embryonic	embryonic	male	tissue	Roadmap	spinal_cord_male_embryo_(96_days)
BSS01620	PNS.SPINAL.CRD.EMB	https://personal.broadinstitute.org/cboix/epimap/ChromHMM/observed_aux_18_hg19/CALLS/BSS01620_18_CALLS_segments.bed.gz	PNS		SPINAL CORD	PNS.SPINAL.CRD	embryonic	embryonic	male	tissue	Roadmap	spinal_cord_male_embryo_(105_days)
BSS01614	PNS.SPINAL.CRD.EMB	https://personal.broadinstitute.org/cboix/epimap/ChromHMM/observed_aux_18_hg19/CALLS/BSS01614_18_CALLS_segments.bed.gz	PNS		SPINAL CORD	PNS.SPINAL.CRD	embryonic	embryonic	female	tissue	Roadmap	spinal_cord_female_embryo_(113_days)
BSS01613	PNS.SPINAL.CRD.EMB	https://personal.broadinstitute.org/cboix/epimap/ChromHMM/observed_aux_18_hg19/CALLS/BSS01613_18_CALLS_segments.bed.gz	PNS		SPINAL CORD	PNS.SPINAL.CRD	embryonic	embryonic	female	tissue	Roadmap	spinal_cord_female_embryo_(108_days)
BSS01842	PNS.TIBIAL.NERVE.ADLT	https://personal.broadinstitute.org/cboix/epimap/ChromHMM/observed_aux_18_hg19/CALLS/BSS01842_18_CALLS_segments.bed.gz	PNS		TIBIAL NERVE	PNS.TIBIAL.NERVE	adult	adult	male	tissue	ENCODE	tibial_nerve_male_adult_(37_years)
BSS01840	PNS.TIBIAL.NERVE.ADLT	https://personal.broadinstitute.org/cboix/epimap/ChromHMM/observed_aux_18_hg19/CALLS/BSS01840_18_CALLS_segments.bed.gz	PNS		TIBIAL NERVE	PNS.TIBIAL.NERVE	adult	adult	female	tissue	ENCODE	tibial_nerve_female_adult_(51_year)
BSS01841	PNS.TIBIAL.NERVE.ADLT	https://personal.broadinstitute.org/cboix/epimap/ChromHMM/observed_aux_18_hg19/CALLS/BSS01841_18_CALLS_segments.bed.gz	PNS		TIBIAL NERVE	PNS.TIBIAL.NERVE	adult	adult	female	tissue	ENCODE	tibial_nerve_female_adult_(53_years)
BSS01285	SMTH.Digestive	https://personal.broadinstitute.org/cboix/epimap/ChromHMM/observed_aux_18_hg19/CALLS/BSS01285_18_CALLS_segments.bed.gz	Sm. Muscle	Digestive	COLON MUSCLE	SMTH.COLON.MUSCLE	adult	adult	female	tissue	Roadmap	muscle_layer_of_colon_female_adult_(56_years)
BSS01286	SMTH.Digestive	https://personal.broadinstitute.org/cboix/epimap/ChromHMM/observed_aux_18_hg19/CALLS/BSS01286_18_CALLS_segments.bed.gz	Sm. Muscle	Digestive	COLON MUSCLE	SMTH.COLON.MUSCLE	adult	adult	female	tissue	Roadmap	muscle_layer_of_colon_female_adult_(77_years)
BSS01288	SMTH.Digestive	https://personal.broadinstitute.org/cboix/epimap/ChromHMM/observed_aux_18_hg19/CALLS/BSS01288_18_CALLS_segments.bed.gz	Sm. Muscle	Digestive	DUODENUM MUSCLE	SMTH.DUOD.MUSCLE	adult	adult	male	tissue	Roadmap	muscle_layer_of_duodenum_male_adult_(73_years)
BSS01287	SMTH.Digestive	https://personal.broadinstitute.org/cboix/epimap/ChromHMM/observed_aux_18_hg19/CALLS/BSS01287_18_CALLS_segments.bed.gz	Sm. Muscle	Digestive	DUODENUM MUSCLE	SMTH.DUOD.MUSCLE	adult	adult	male	tissue	Roadmap	muscle_layer_of_duodenum_male_adult_(59_years)
BSS01475	SMTH.Digestive	https://personal.broadinstitute.org/cboix/epimap/ChromHMM/observed_aux_18_hg19/CALLS/BSS01475_18_CALLS_segments.bed.gz	Sm. Muscle	Digestive	RECTUM MUSCLE	SMTH.RECT.MUSCLE	adult	adult	female	tissue	Roadmap	rectal_smooth_muscle_tissue_female_adult_(50_years)
BSS01660	SMTH.Digestive	https://personal.broadinstitute.org/cboix/epimap/ChromHMM/observed_aux_18_hg19/CALLS/BSS01660_18_CALLS_segments.bed.gz	Sm. Muscle	Digestive	STOMACH MUSCLE	SMTH.STOM.MUSCLE	adult	adult	male	tissue	Roadmap	stomach_smooth_muscle_male_adult_(59_years)
BSS01659	SMTH.Digestive	https://personal.broadinstitute.org/cboix/epimap/ChromHMM/observed_aux_18_hg19/CALLS/BSS01659_18_CALLS_segments.bed.gz	Sm. Muscle	Digestive	STOMACH MUSCLE	SMTH.STOM.MUSCLE	adult	adult	female	tissue	Roadmap	stomach_smooth_muscle_female_adult_(84_years)
BSS01628	SPLN.SPLEEN	https://personal.broadinstitute.org/cboix/epimap/ChromHMM/observed_aux_18_hg19/CALLS/BSS01628_18_CALLS_segments.bed.gz	Spleen		SPLEEN	SPLN.SPLEEN	adult	adult	female	tissue	Roadmap	spleen_female_adult_(30_years)
BSS01633	SPLN.SPLEEN	https://personal.broadinstitute.org/cboix/epimap/ChromHMM/observed_aux_18_hg19/CALLS/BSS01633_18_CALLS_segments.bed.gz	Spleen		SPLEEN	SPLN.SPLEEN	adult	adult	male	tissue	ENCODE	spleen_male_adult_(54_years)
BSS01634	SPLN.SPLEEN	https://personal.broadinstitute.org/cboix/epimap/ChromHMM/observed_aux_18_hg19/CALLS/BSS01634_18_CALLS_segments.bed.gz	Spleen		SPLEEN	SPLN.SPLEEN	child	child	male	tissue	Roadmap	spleen_male_child_(3_years)
BSS01631	SPLN.SPLEEN	https://personal.broadinstitute.org/cboix/epimap/ChromHMM/observed_aux_18_hg19/CALLS/BSS01631_18_CALLS_segments.bed.gz	Spleen		SPLEEN	SPLN.SPLEEN	adult	adult	male	tissue	Roadmap	spleen_male_adult_(34_years)
BSS01630	SPLN.SPLEEN	https://personal.broadinstitute.org/cboix/epimap/ChromHMM/observed_aux_18_hg19/CALLS/BSS01630_18_CALLS_segments.bed.gz	Spleen		SPLEEN	SPLN.SPLEEN	adult	adult	female	tissue	ENCODE	spleen_female_adult_(53_years)
BSS00275	STRM.SKIN.FIBR	https://personal.broadinstitute.org/cboix/epimap/ChromHMM/observed_aux_18_hg19/CALLS/BSS00275_18_CALLS_segments.bed.gz	Stromal		SKIN FIBROBLAST	STRM.SKIN.FIBR	newborn	newborn	male	cell line	ENCODE	EH
BSS00276	STRM.SKIN.FIBR	https://personal.broadinstitute.org/cboix/epimap/ChromHMM/observed_aux_18_hg19/CALLS/BSS00276_18_CALLS_segments.bed.gz	Stromal		SKIN FIBROBLAST	STRM.SKIN.FIBR	newborn	newborn	male	cell line	ENCODE	EL
BSS00393	STRM.SKIN.FIBR	https://personal.broadinstitute.org/cboix/epimap/ChromHMM/observed_aux_18_hg19/CALLS/BSS00393_18_CALLS_segments.bed.gz	Stromal		SKIN FIBROBLAST	STRM.SKIN.FIBR	adult	adult	female	cell line	ENCODE	GM04503
BSS00394	STRM.SKIN.FIBR	https://personal.broadinstitute.org/cboix/epimap/ChromHMM/observed_aux_18_hg19/CALLS/BSS00394_18_CALLS_segments.bed.gz	Stromal		SKIN FIBROBLAST	STRM.SKIN.FIBR	adult	adult	female	cell line	ENCODE	GM04504
BSS00063	STRM.SKIN.FIBR	https://personal.broadinstitute.org/cboix/epimap/ChromHMM/observed_aux_18_hg19/CALLS/BSS00063_18_CALLS_segments.bed.gz	Stromal		SKIN FIBROBLAST	STRM.SKIN.FIBR	adult	adult	female	cell line	ENCODE	AG08395
BSS00069	STRM.SKIN.FIBR	https://personal.broadinstitute.org/cboix/epimap/ChromHMM/observed_aux_18_hg19/CALLS/BSS00069_18_CALLS_segments.bed.gz	Stromal		SKIN FIBROBLAST	STRM.SKIN.FIBR	adult	adult	male	cell line	ENCODE	AG20443
BSS00346	STRM.EMB.SKIN.FIBR	https://personal.broadinstitute.org/cboix/epimap/ChromHMM/observed_aux_18_hg19/CALLS/BSS00346_18_CALLS_segments.bed.gz	Stromal		SKIN FIBROBLAST	STRM.EMB.SKIN.FIBR	embryonic	embryonic	male	primary cell	Roadmap	fibroblast_of_skin_of_abdomen_male_embryo_(97_days)
BSS01583	STRM.EMB.SKIN.FIBR	https://personal.broadinstitute.org/cboix/epimap/ChromHMM/observed_aux_18_hg19/CALLS/BSS01583_18_CALLS_segments.bed.gz	Stromal		SKIN FIBROBLAST	STRM.EMB.SKIN.FIBR	embryonic	embryonic	male	primary cell	Roadmap	skin_fibroblast_male_embryo_(97_days)
BSS00278	STRM.SKIN.FIBR	https://personal.broadinstitute.org/cboix/epimap/ChromHMM/observed_aux_18_hg19/CALLS/BSS00278_18_CALLS_segments.bed.gz	Stromal		SKIN FIBROBLAST	STRM.SKIN.FIBR	newborn	newborn	male	cell line	ENCODE	ELR
BSS00390	STRM.SKIN.FIBR	https://personal.broadinstitute.org/cboix/epimap/ChromHMM/observed_aux_18_hg19/CALLS/BSS00390_18_CALLS_segments.bed.gz	Stromal		SKIN FIBROBLAST	STRM.SKIN.FIBR	child	child	male	cell line	ENCODE	GM03348
BSS00066	STRM.SKIN.FIBR	https://personal.broadinstitute.org/cboix/epimap/ChromHMM/observed_aux_18_hg19/CALLS/BSS00066_18_CALLS_segments.bed.gz	Stromal		SKIN FIBROBLAST	STRM.SKIN.FIBR	adult	adult	female	cell line	ENCODE	AG09309
BSS00061	STRM.EMB.SKIN.FIBR	https://personal.broadinstitute.org/cboix/epimap/ChromHMM/observed_aux_18_hg19/CALLS/BSS00061_18_CALLS_segments.bed.gz	Stromal		SKIN FIBROBLAST	STRM.EMB.SKIN.FIBR	embryonic	embryonic	male	cell line	ENCODE	AG04449
BSS00068	STRM.SKIN.FIBR	https://personal.broadinstitute.org/cboix/epimap/ChromHMM/observed_aux_18_hg19/CALLS/BSS00068_18_CALLS_segments.bed.gz	Stromal		SKIN FIBROBLAST	STRM.SKIN.FIBR	adult	adult	male	cell line	ENCODE	AG10803
BSS00476	STRM.SKIN.FIBR	https://personal.broadinstitute.org/cboix/epimap/ChromHMM/observed_aux_18_hg19/CALLS/BSS00476_18_CALLS_segments.bed.gz	Stromal		SKIN FIBROBLAST	STRM.SKIN.FIBR	adult	adult	male	cell line	ENCODE	GM23248
BSS00113	STRM.SKIN.FIBR	https://personal.broadinstitute.org/cboix/epimap/ChromHMM/observed_aux_18_hg19/CALLS/BSS00113_18_CALLS_segments.bed.gz	Stromal		SKIN FIBROBLAST	STRM.SKIN.FIBR	newborn	newborn	male	cell line	ENCODE	BJ
BSS01824	THYM.EMB.THYMUS	https://personal.broadinstitute.org/cboix/epimap/ChromHMM/observed_aux_18_hg19/CALLS/BSS01824_18_CALLS_segments.bed.gz	Thymus		THYMUS	THYM.EMB.THYMUS	embryonic	embryonic	female	tissue	Roadmap	thymus_female_embryo_(98_days)
BSS01819	THYM.EMB.THYMUS	https://personal.broadinstitute.org/cboix/epimap/ChromHMM/observed_aux_18_hg19/CALLS/BSS01819_18_CALLS_segments.bed.gz	Thymus		THYMUS	THYM.EMB.THYMUS	embryonic	embryonic	female	tissue	Roadmap	thymus_female_embryo_(105_days)
BSS01821	THYM.EMB.THYMUS	https://personal.broadinstitute.org/cboix/epimap/ChromHMM/observed_aux_18_hg19/CALLS/BSS01821_18_CALLS_segments.bed.gz	Thymus		THYMUS	THYM.EMB.THYMUS	embryonic	embryonic	female	tissue	Roadmap	thymus_female_embryo_(113_days)
BSS01823	THYM.EMB.THYMUS	https://personal.broadinstitute.org/cboix/epimap/ChromHMM/observed_aux_18_hg19/CALLS/BSS01823_18_CALLS_segments.bed.gz	Thymus		THYMUS	THYM.EMB.THYMUS	embryonic	embryonic	female	tissue	Roadmap	thymus_female_embryo_(147_days)
BSS01818	THYM.EMB.THYMUS	https://personal.broadinstitute.org/cboix/epimap/ChromHMM/observed_aux_18_hg19/CALLS/BSS01818_18_CALLS_segments.bed.gz	Thymus		THYMUS	THYM.EMB.THYMUS	embryonic	embryonic	female	tissue	Roadmap	thymus_female_embryo
BSS01826	THYM.EMB.THYMUS	https://personal.broadinstitute.org/cboix/epimap/ChromHMM/observed_aux_18_hg19/CALLS/BSS01826_18_CALLS_segments.bed.gz	Thymus		THYMUS	THYM.EMB.THYMUS	embryonic	embryonic	male	tissue	Roadmap	thymus_male_embryo_(104_days)
BSS01827	THYM.EMB.THYMUS	https://personal.broadinstitute.org/cboix/epimap/ChromHMM/observed_aux_18_hg19/CALLS/BSS01827_18_CALLS_segments.bed.gz	Thymus		THYMUS	THYM.EMB.THYMUS	embryonic	embryonic	male	tissue	Roadmap	thymus_male_embryo_(108_days)
BSS01828	THYM.EMB.THYMUS	https://personal.broadinstitute.org/cboix/epimap/ChromHMM/observed_aux_18_hg19/CALLS/BSS01828_18_CALLS_segments.bed.gz	Thymus		THYMUS	THYM.EMB.THYMUS	embryonic	embryonic	male	tissue	Roadmap	thymus_male_embryo_(113_days)
BSS01829	THYM.EMB.THYMUS	https://personal.broadinstitute.org/cboix/epimap/ChromHMM/observed_aux_18_hg19/CALLS/BSS01829_18_CALLS_segments.bed.gz	Thymus		THYMUS	THYM.EMB.THYMUS	embryonic	embryonic	male	tissue	Roadmap	thymus_male_embryo_(127_days)
BSS01820	THYM.EMB.THYMUS	https://personal.broadinstitute.org/cboix/epimap/ChromHMM/observed_aux_18_hg19/CALLS/BSS01820_18_CALLS_segments.bed.gz	Thymus		THYMUS	THYM.EMB.THYMUS	embryonic	embryonic	female	tissue	Roadmap	thymus_female_embryo_(110_days)

## Sheet: chromMark_peaks
Table showing download links for data associated with broad peaks of chromatin mark signals in ESC and Brain cell types from Roadmap Epgenomics (used in analysis assocated with Fig. 4)
eid	group	peak_type	download_link
E071	Brain	DNase	https://egg2.wustl.edu/roadmap/data/byFileType/peaks/consolidated/broadPeak/E071-DNase.hotspot.broad.bed.gz
E074	Brain	DNase	https://egg2.wustl.edu/roadmap/data/byFileType/peaks/consolidated/broadPeak/E074-DNase.hotspot.broad.bed.gz
E068	Brain	DNase	https://egg2.wustl.edu/roadmap/data/byFileType/peaks/consolidated/broadPeak/E068-DNase.hotspot.broad.bed.gz
E069	Brain	DNase	https://egg2.wustl.edu/roadmap/data/byFileType/peaks/consolidated/broadPeak/E069-DNase.hotspot.broad.bed.gz
E072	Brain	DNase	https://egg2.wustl.edu/roadmap/data/byFileType/peaks/consolidated/broadPeak/E072-DNase.hotspot.broad.bed.gz
E067	Brain	DNase	https://egg2.wustl.edu/roadmap/data/byFileType/peaks/consolidated/broadPeak/E067-DNase.hotspot.broad.bed.gz
E073	Brain	DNase	https://egg2.wustl.edu/roadmap/data/byFileType/peaks/consolidated/broadPeak/E073-DNase.hotspot.broad.bed.gz
E070	Brain	DNase	https://egg2.wustl.edu/roadmap/data/byFileType/peaks/consolidated/broadPeak/E070-DNase.hotspot.broad.bed.gz
E082	Brain	DNase	https://egg2.wustl.edu/roadmap/data/byFileType/peaks/consolidated/broadPeak/E082-DNase.hotspot.broad.bed.gz
E081	Brain	DNase	https://egg2.wustl.edu/roadmap/data/byFileType/peaks/consolidated/broadPeak/E081-DNase.hotspot.broad.bed.gz
E002	ESC	DNase	https://egg2.wustl.edu/roadmap/data/byFileType/peaks/consolidated/broadPeak/E002-DNase.hotspot.broad.bed.gz
E008	ESC	DNase	https://egg2.wustl.edu/roadmap/data/byFileType/peaks/consolidated/broadPeak/E008-DNase.hotspot.broad.bed.gz
E001	ESC	DNase	https://egg2.wustl.edu/roadmap/data/byFileType/peaks/consolidated/broadPeak/E001-DNase.hotspot.broad.bed.gz
E015	ESC	DNase	https://egg2.wustl.edu/roadmap/data/byFileType/peaks/consolidated/broadPeak/E015-DNase.hotspot.broad.bed.gz
E014	ESC	DNase	https://egg2.wustl.edu/roadmap/data/byFileType/peaks/consolidated/broadPeak/E014-DNase.hotspot.broad.bed.gz
E016	ESC	DNase	https://egg2.wustl.edu/roadmap/data/byFileType/peaks/consolidated/broadPeak/E016-DNase.hotspot.broad.bed.gz
E003	ESC	DNase	https://egg2.wustl.edu/roadmap/data/byFileType/peaks/consolidated/broadPeak/E003-DNase.hotspot.broad.bed.gz
E024	ESC	DNase	https://egg2.wustl.edu/roadmap/data/byFileType/peaks/consolidated/broadPeak/E024-DNase.hotspot.broad.bed.gz
E071	Brain	H3K9ac	https://egg2.wustl.edu/roadmap/data/byFileType/peaks/consolidated/broadPeak/E071-H3K9ac.hotspot.broad.bed.gz
E074	Brain	H3K9ac	https://egg2.wustl.edu/roadmap/data/byFileType/peaks/consolidated/broadPeak/E074-H3K9ac.hotspot.broad.bed.gz
E068	Brain	H3K9ac	https://egg2.wustl.edu/roadmap/data/byFileType/peaks/consolidated/broadPeak/E068-H3K9ac.hotspot.broad.bed.gz
E069	Brain	H3K9ac	https://egg2.wustl.edu/roadmap/data/byFileType/peaks/consolidated/broadPeak/E069-H3K9ac.hotspot.broad.bed.gz
E072	Brain	H3K9ac	https://egg2.wustl.edu/roadmap/data/byFileType/peaks/consolidated/broadPeak/E072-H3K9ac.hotspot.broad.bed.gz
E067	Brain	H3K9ac	https://egg2.wustl.edu/roadmap/data/byFileType/peaks/consolidated/broadPeak/E067-H3K9ac.hotspot.broad.bed.gz
E073	Brain	H3K9ac	https://egg2.wustl.edu/roadmap/data/byFileType/peaks/consolidated/broadPeak/E073-H3K9ac.hotspot.broad.bed.gz
E070	Brain	H3K9ac	https://egg2.wustl.edu/roadmap/data/byFileType/peaks/consolidated/broadPeak/E070-H3K9ac.hotspot.broad.bed.gz
E082	Brain	H3K9ac	https://egg2.wustl.edu/roadmap/data/byFileType/peaks/consolidated/broadPeak/E082-H3K9ac.hotspot.broad.bed.gz
E081	Brain	H3K9ac	https://egg2.wustl.edu/roadmap/data/byFileType/peaks/consolidated/broadPeak/E081-H3K9ac.hotspot.broad.bed.gz
E002	ESC	H3K9ac	https://egg2.wustl.edu/roadmap/data/byFileType/peaks/consolidated/broadPeak/E002-H3K9ac.hotspot.broad.bed.gz
E008	ESC	H3K9ac	https://egg2.wustl.edu/roadmap/data/byFileType/peaks/consolidated/broadPeak/E008-H3K9ac.hotspot.broad.bed.gz
E001	ESC	H3K9ac	https://egg2.wustl.edu/roadmap/data/byFileType/peaks/consolidated/broadPeak/E001-H3K9ac.hotspot.broad.bed.gz
E015	ESC	H3K9ac	https://egg2.wustl.edu/roadmap/data/byFileType/peaks/consolidated/broadPeak/E015-H3K9ac.hotspot.broad.bed.gz
E014	ESC	H3K9ac	https://egg2.wustl.edu/roadmap/data/byFileType/peaks/consolidated/broadPeak/E014-H3K9ac.hotspot.broad.bed.gz
E016	ESC	H3K9ac	https://egg2.wustl.edu/roadmap/data/byFileType/peaks/consolidated/broadPeak/E016-H3K9ac.hotspot.broad.bed.gz
E003	ESC	H3K9ac	https://egg2.wustl.edu/roadmap/data/byFileType/peaks/consolidated/broadPeak/E003-H3K9ac.hotspot.broad.bed.gz
E024	ESC	H3K9ac	https://egg2.wustl.edu/roadmap/data/byFileType/peaks/consolidated/broadPeak/E024-H3K9ac.hotspot.broad.bed.gz
E071	Brain	H3K27ac	https://egg2.wustl.edu/roadmap/data/byFileType/peaks/consolidated/broadPeak/E071-H3K27ac.hotspot.broad.bed.gz
E074	Brain	H3K27ac	https://egg2.wustl.edu/roadmap/data/byFileType/peaks/consolidated/broadPeak/E074-H3K27ac.hotspot.broad.bed.gz
E068	Brain	H3K27ac	https://egg2.wustl.edu/roadmap/data/byFileType/peaks/consolidated/broadPeak/E068-H3K27ac.hotspot.broad.bed.gz
E069	Brain	H3K27ac	https://egg2.wustl.edu/roadmap/data/byFileType/peaks/consolidated/broadPeak/E069-H3K27ac.hotspot.broad.bed.gz
E072	Brain	H3K27ac	https://egg2.wustl.edu/roadmap/data/byFileType/peaks/consolidated/broadPeak/E072-H3K27ac.hotspot.broad.bed.gz
E067	Brain	H3K27ac	https://egg2.wustl.edu/roadmap/data/byFileType/peaks/consolidated/broadPeak/E067-H3K27ac.hotspot.broad.bed.gz
E073	Brain	H3K27ac	https://egg2.wustl.edu/roadmap/data/byFileType/peaks/consolidated/broadPeak/E073-H3K27ac.hotspot.broad.bed.gz
E070	Brain	H3K27ac	https://egg2.wustl.edu/roadmap/data/byFileType/peaks/consolidated/broadPeak/E070-H3K27ac.hotspot.broad.bed.gz
E082	Brain	H3K27ac	https://egg2.wustl.edu/roadmap/data/byFileType/peaks/consolidated/broadPeak/E082-H3K27ac.hotspot.broad.bed.gz
E081	Brain	H3K27ac	https://egg2.wustl.edu/roadmap/data/byFileType/peaks/consolidated/broadPeak/E081-H3K27ac.hotspot.broad.bed.gz
E002	ESC	H3K27ac	https://egg2.wustl.edu/roadmap/data/byFileType/peaks/consolidated/broadPeak/E002-H3K27ac.hotspot.broad.bed.gz
E008	ESC	H3K27ac	https://egg2.wustl.edu/roadmap/data/byFileType/peaks/consolidated/broadPeak/E008-H3K27ac.hotspot.broad.bed.gz
E001	ESC	H3K27ac	https://egg2.wustl.edu/roadmap/data/byFileType/peaks/consolidated/broadPeak/E001-H3K27ac.hotspot.broad.bed.gz
E015	ESC	H3K27ac	https://egg2.wustl.edu/roadmap/data/byFileType/peaks/consolidated/broadPeak/E015-H3K27ac.hotspot.broad.bed.gz
E014	ESC	H3K27ac	https://egg2.wustl.edu/roadmap/data/byFileType/peaks/consolidated/broadPeak/E014-H3K27ac.hotspot.broad.bed.gz
E016	ESC	H3K27ac	https://egg2.wustl.edu/roadmap/data/byFileType/peaks/consolidated/broadPeak/E016-H3K27ac.hotspot.broad.bed.gz
E003	ESC	H3K27ac	https://egg2.wustl.edu/roadmap/data/byFileType/peaks/consolidated/broadPeak/E003-H3K27ac.hotspot.broad.bed.gz
E024	ESC	H3K27ac	https://egg2.wustl.edu/roadmap/data/byFileType/peaks/consolidated/broadPeak/E024-H3K27ac.hotspot.broad.bed.gz

## Sheet: peaks_stats_Fig4
Number of peaks and bp overlapping each category of peaks used in Fig. 4 (Evaluation of recovery of differential chromatin marks signals between ESC and Brain)
	peak_type	chrom_mark	num_peaks	num_bp
	Brain	DNase	137992	40559520
	ESC	DNase	154144	35917952
	Brain	H3K9ac	72712	59594840
	ESC	H3K9ac	7667	2735377
	Brain	H3K27ac	65852	85995111
	ESC	H3K27ac	77660	38787364
